# Supplementary material for: Monitoring the interplay between transposable element families and DNA methylation in maize
Source: PLoS Genet. 2019 Sep 9;15(9):e1008291. doi: 10.1371/journal.pgen.1008291 (PMC6752859; doi:10.1371/journal.pgen.1008291)
Supplement: S1 Table — (XLSX) [file pgen.1008291.s001.xlsx]

## Sheet: Sheet1
Table S1: TEs and TE families
			B73	W22	PH207	Mo17
Transposable Elements	TIR	Genome	172840	154914	131643	140139
		>20 non-nested member family	49585	48220	52618	51048
	LTR	Genome	142190	136433	93524	137762
		>20 non-nested member family	50882	50672	32768	46816
TE Families	TIR	Genome	1218	1183	925	1187
		>20 non-nested members	438	419	400	424
			(318 shared*)
	LTR	Genome	23459	22931	23757	23335
		>20 non-nested members	126	142	134	140
			(83 shared*)
* Shared TEs are those that are annotated across all 4 genotypes (B73, W22, Mo17, and PH207)
