# Supplementary material for: Monitoring the interplay between transposable element families and DNA methylation in maize
Source: PLoS Genet. 2019 Sep 9;15(9):e1008291. doi: 10.1371/journal.pgen.1008291 (PMC6752859; doi:10.1371/journal.pgen.1008291)
Supplement: S4 Table — (XLSX) [file pgen.1008291.s004.xlsx]

## Sheet: Sheet1
Table S4: TE insertions by haplotype, family category (high, moderate, or low methylation pattern), insertion site methylation classification and TE flank methylation classification
TE	TE_genotype	category	site_mC_state	flank_mC_state
RLC00002Zm00004b00002	W22	H	Methylated	NA
DTA00152Zm00004b00009	W22	NA	Methylated	Methylated
DTA00152Zm00004b00009	W22	NA	Methylated	Methylated
RLG11848Zm00004b00001	W22	NA	Methylated	NA
RLG11848Zm00004b00001	W22	NA	Methylated	NA
RLG00001Zm00004b00002	W22	H	Methylated	NA
DTH00389Zm00004b00181	W22	L	Methylated	Methylated
DTH00389Zm00004b00181	W22	L	Methylated	Methylated
RLG00001Zm00004b00004	W22	H	Methylated	Methylated
RLG00001Zm00004b00005	W22	H	Methylated	NA
RLG00001Zm00004b00005	W22	H	Methylated	NA
RLG00001Zm00004b00008	W22	H	Methylated	NA
RLG00001Zm00004b00008	W22	H	Methylated	NA
RLG00363Zm00004b00001	W22	NA	Unmethylated	Methylated
RLG00363Zm00004b00001	W22	NA	Methylated	Methylated
RLG00001Zm00004b00009	W22	H	Methylated	NA
RLC00002Zm00004b00006	W22	H	Methylated	NA
RLG00001Zm00004b00017	W22	H	Methylated	NA
RLG00001Zm00004b00017	W22	H	Methylated	NA
RLC00002Zm00004b00007	W22	H	Methylated	NA
RLC00002Zm00004b00007	W22	H	Methylated	NA
RLG00001Zm00004b00020	W22	H	Methylated	NA
RLG00001Zm00004b00020	W22	H	Methylated	NA
DTH12388Zm00004b00010	W22	L	Intermediate	NA
DTH12388Zm00004b00010	W22	L	Unmethylated	NA
DTA00092Zm00004b00200	W22	M	Unmethylated	NA
DTA00092Zm00004b00200	W22	M	Unmethylated	NA
RIL00009Zm00004b00001	W22	NA	Methylated	NA
RIL00009Zm00004b00001	W22	NA	Methylated	NA
RLG00003Zm00004b00008	W22	M	Methylated	NA
RLG00001Zm00004b00024	W22	H	Methylated	NA
RLG00001Zm00004b00024	W22	H	Methylated	NA
RLC00004Zm00004b00020	W22	H	Methylated	NA
RLC00004Zm00004b00020	W22	H	Methylated	NA
DTM00266Zm00004b00031	W22	L	Methylated	Methylated
DTM00266Zm00004b00031	W22	L	Unmethylated	Methylated
RLG01136Zm00004b00004	W22	NA	Unmethylated	Intermediate
RLG01136Zm00004b00004	W22	NA	Unmethylated	Intermediate
DTA00077Zm00004b00006	W22	NA	Methylated	Methylated
DTA00077Zm00004b00006	W22	NA	Methylated	Methylated
DHH00002Zm00004b00021	W22	NA	Unmethylated	NA
DHH00002Zm00004b00021	W22	NA	Unmethylated	NA
RLC00002Zm00004b00031	W22	H	Methylated	NA
RLC00002Zm00004b00031	W22	H	Methylated	NA
RLC00002Zm00004b00033	W22	H	Methylated	Methylated
RLC00002Zm00004b00033	W22	H	Methylated	Methylated
DTT00021Zm00004b00030	W22	L	Methylated	NA
DTT00021Zm00004b00030	W22	L	Methylated	NA
RLG00006Zm00004bS0001	W22	H	Methylated	NA
RLG00006Zm00004bS0001	W22	H	Methylated	NA
RLC00032Zm00004b00001	W22	L	Methylated	NA
RLC00032Zm00004b00001	W22	L	Methylated	NA
DTH00437Zm00004b00112	W22	L	Methylated	NA
DTH00437Zm00004b00112	W22	L	Unmethylated	NA
DTA00120Zm00004b00021	W22	M	Methylated	Methylated
DTA00120Zm00004b00021	W22	M	Methylated	Methylated
RLG00570Zm00004b00001	W22	NA	Methylated	NA
RLC00004Zm00004b08404	W22	H	Methylated	NA
RLC00004Zm00004b08404	W22	H	Methylated	NA
DTA00253Zm00004b00004	W22	NA	Methylated	NA
DTA00253Zm00004b00004	W22	NA	Methylated	NA
RLG00008Zm00004b00004	W22	M	Methylated	NA
RLG00008Zm00004b00004	W22	M	Methylated	NA
DTH00358Zm00004b00031	W22	L	Intermediate	NA
DTH00358Zm00004b00031	W22	L	Unmethylated	NA
RLG06416Zm00004b00001	W22	NA	Methylated	NA
DTH00118Zm00004b00236	W22	L	Methylated	Methylated
DTH00118Zm00004b00236	W22	L	Methylated	Methylated
RLC00002Zm00004b00057	W22	H	Methylated	NA
RLC00002Zm00004b00057	W22	H	Methylated	NA
RLG00001Zm00004b00041	W22	H	Methylated	Methylated
RLG00001Zm00004b00041	W22	H	Methylated	Methylated
DTH00102Zm00004b00120	W22	L	Unmethylated	Unmethylated
DTH00102Zm00004b00120	W22	L	Unmethylated	Unmethylated
RLC00034Zm00004b00002	W22	L	Unmethylated	Methylated
RLC00034Zm00004b00002	W22	L	Methylated	Methylated
DTH12393Zm00004b00113	W22	L	Unmethylated	Intermediate
DTH12393Zm00004b00113	W22	L	Methylated	Intermediate
DTA00252Zm00004b00055	W22	L	Unmethylated	NA
DTA00252Zm00004b00055	W22	L	Unmethylated	NA
RLC00016Zm00004bS0003	W22	H	Methylated	NA
RLC00016Zm00004bS0003	W22	H	Methylated	NA
RLG00001Zm00004b00045	W22	H	Methylated	NA
RLG00001Zm00004b00045	W22	H	Methylated	NA
DTH00076Zm00004b00024	W22	L	Unmethylated	NA
DTH00076Zm00004b00024	W22	L	Unmethylated	NA
DTH00102Zm00004b00104	W22	L	Methylated	NA
DTH00102Zm00004b00104	W22	L	Methylated	NA
DTA00141Zm00004b00010	W22	M	Methylated	Methylated
RLC00052Zm00004b00002	W22	M	Methylated	NA
RLC00052Zm00004b00002	W22	M	Methylated	NA
RLG00011Zm00004b00957	W22	L	Methylated	NA
RLG00011Zm00004b00957	W22	L	Methylated	NA
RLG00001Zm00004b00048	W22	H	Methylated	NA
RLG00012Zm00004b00001	W22	M	Methylated	Methylated
RLG00012Zm00004b00001	W22	M	Methylated	Methylated
DHH00002Zm00004b04438	W22	NA	Unmethylated	Methylated
DHH00002Zm00004b04438	W22	NA	Unmethylated	Methylated
RLG00007Zm00004b02103	W22	M	Methylated	NA
RLG00007Zm00004b02103	W22	M	Methylated	NA
DTA00102Zm00004b00102	W22	L	Methylated	Methylated
DTA00102Zm00004b00102	W22	L	Methylated	Methylated
DTH00409Zm00004b00324	W22	L	Unmethylated	NA
DTH00409Zm00004b00324	W22	L	Unmethylated	NA
RLX36071Zm00004b00001	W22	NA	Unmethylated	NA
RLX36071Zm00004b00001	W22	NA	Unmethylated	NA
RLX00066Zm00004b00001	W22	M	Methylated	NA
RLX00066Zm00004b00001	W22	M	Methylated	NA
DTH00163Zm00004b00518	W22	L	Unmethylated	NA
DTH12232Zm00004b00077	W22	L	Unmethylated	NA
RLG00001Zm00004b00057	W22	H	Methylated	Methylated
RLG00001Zm00004b00057	W22	H	Methylated	Methylated
RLC00004Zm00004b00087	W22	H	Methylated	NA
RLC00004Zm00004b00087	W22	H	Methylated	NA
RLG00001Zm00004b00058	W22	H	Methylated	NA
RLG00001Zm00004b00058	W22	H	Methylated	NA
RLG00001Zm00004b00060	W22	H	Methylated	NA
RLG00001Zm00004b00060	W22	H	Methylated	NA
RLG00031Zm00004b00002	W22	H	Methylated	NA
RLG00031Zm00004b00002	W22	H	Methylated	NA
RLC00002Zm00004b00117	W22	H	Methylated	NA
RLC00002Zm00004b00117	W22	H	Methylated	NA
RLC00002Zm00004b00118	W22	H	Methylated	Methylated
RLC00002Zm00004b00118	W22	H	Methylated	Methylated
DHH00002Zm00004b04453	W22	NA	Methylated	NA
DHH00002Zm00004b04453	W22	NA	Methylated	NA
RLG00001Zm00004b00068	W22	H	Methylated	NA
RLG00001Zm00004b00068	W22	H	Methylated	NA
DTA00192Zm00004b00057	W22	L	Unmethylated	NA
DTA00192Zm00004b00057	W22	L	Unmethylated	NA
RLG00008Zm00004b00014	W22	M	Methylated	NA
DTH00067Zm00004b00089	W22	L	Methylated	Methylated
DTH00067Zm00004b00089	W22	L	Methylated	Methylated
DTM00266Zm00004b00044	W22	L	Unmethylated	NA
DTM00266Zm00004b00044	W22	L	Unmethylated	NA
RLC00004Zm00004b00108	W22	H	Methylated	NA
RLC00004Zm00004b00108	W22	H	Methylated	NA
RLC00022Zm00004bS0003	W22	H	Methylated	Methylated
RLC00022Zm00004bS0003	W22	H	Methylated	Methylated
RLG00003Zm00004b07236	W22	M	Methylated	NA
RLG00003Zm00004b07236	W22	M	Methylated	NA
RLG00003Zm00004bS0010	W22	M	Methylated	NA
DHH00002Zm00004b00073	W22	NA	Methylated	NA
RLG00001Zm00004b00075	W22	H	Methylated	NA
RLG00001Zm00004b00075	W22	H	Methylated	NA
DTA00119Zm00004b00049	W22	M	Methylated	NA
DTA00119Zm00004b00049	W22	M	Methylated	NA
RLG00001Zm00004b00076	W22	H	Methylated	Methylated
DTH00409Zm00004b00059	W22	L	Unmethylated	NA
DTH00409Zm00004b00059	W22	L	Methylated	NA
RLG00003Zm00004b07237	W22	M	Methylated	NA
RLG00003Zm00004b07237	W22	M	Methylated	NA
DTH00409Zm00004b00323	W22	L	Unmethylated	NA
DTH00409Zm00004b00323	W22	L	Unmethylated	NA
DTH00102Zm00004b01032	W22	L	Methylated	NA
DTH00102Zm00004b01032	W22	L	Unmethylated	NA
RLG00003Zm00004b00062	W22	M	Methylated	NA
RLG00003Zm00004b00062	W22	M	Methylated	NA
RLG00008Zm00004b00018	W22	M	Methylated	Methylated
RLG00008Zm00004b00018	W22	M	Methylated	Methylated
DTA00092Zm00004b00226	W22	M	Unmethylated	NA
DTA00092Zm00004b00226	W22	M	Unmethylated	NA
RLC00019Zm00004b00006	W22	H	Methylated	NA
RLC00019Zm00004b00006	W22	H	Methylated	NA
RLG00001Zm00004b00085	W22	H	Methylated	NA
RLG00001Zm00004b00085	W22	H	Methylated	NA
DTH00181Zm00004b00035	W22	M	Unmethylated	NA
DTH00181Zm00004b00035	W22	M	Methylated	NA
RLC00002Zm00004b00173	W22	H	Methylated	NA
RLC00002Zm00004b00173	W22	H	Methylated	NA
RLG00008Zm00004b00026	W22	M	Unmethylated	Methylated
RLG00008Zm00004b00026	W22	M	Unmethylated	Methylated
RLG00007Zm00004b00025	W22	M	Methylated	NA
RLG00001Zm00004b15367	W22	H	Methylated	NA
RLG00001Zm00004b15367	W22	H	Methylated	NA
DHH00002Zm00004b00082	W22	NA	Unmethylated	Unmethylated
DHH00002Zm00004b00082	W22	NA	Unmethylated	Unmethylated
RLC00013Zm00004b00011	W22	H	Methylated	NA
RLC00013Zm00004b00011	W22	H	Methylated	NA
RLC00002Zm00004b00180	W22	H	Methylated	NA
RLC00002Zm00004b00180	W22	H	Methylated	NA
RLG00005Zm00004bS0003	W22	H	Methylated	NA
RLG00005Zm00004bS0003	W22	H	Methylated	NA
RLC00004Zm00004b00150	W22	H	Methylated	NA
RLG00415Zm00004b00001	W22	NA	Unmethylated	NA
RLG00415Zm00004b00001	W22	NA	Unmethylated	NA
RLG00003Zm00004b00083	W22	M	Methylated	NA
DTM00257Zm00004b00138	W22	L	Methylated	NA
DTM00257Zm00004b00138	W22	L	Methylated	NA
DTH00280Zm00004b00032	W22	M	Unmethylated	Methylated
DTH00280Zm00004b00032	W22	M	Unmethylated	Methylated
RLC00002Zm00004b00204	W22	H	Methylated	NA
RLC00002Zm00004b00204	W22	H	Methylated	NA
DTA00383Zm00004b00032	W22	M	Methylated	NA
DTA00383Zm00004b00032	W22	M	Methylated	NA
DTM00257Zm00004b00149	W22	L	Methylated	NA
DTM00257Zm00004b00149	W22	L	Methylated	NA
DTA00126Zm00004b00019	W22	NA	Unmethylated	Unmethylated
DTA00126Zm00004b00019	W22	NA	Unmethylated	Unmethylated
DTA00080Zm00004b00027	W22	H	Methylated	NA
DTA00080Zm00004b00027	W22	H	Methylated	NA
RLG00001Zm00004b00125	W22	H	Methylated	Methylated
RLG00001Zm00004b00125	W22	H	Methylated	Methylated
DHH00002Zm00004b04501	W22	NA	Methylated	Methylated
DHH00002Zm00004b04501	W22	NA	Methylated	Methylated
RLG00001Zm00004b00131	W22	H	Methylated	NA
RLG00001Zm00004b00131	W22	H	Methylated	NA
RLG00007Zm00004b00035	W22	M	Methylated	NA
DTT12955Zm00004b00224	W22	M	Unmethylated	Unmethylated
DTT12955Zm00004b00224	W22	M	Unmethylated	Unmethylated
RLC00004Zm00004b00201	W22	H	Methylated	NA
RLG00001Zm00004b00135	W22	H	Methylated	NA
RLG00001Zm00004b00135	W22	H	Methylated	NA
DTH00057Zm00004b00037	W22	M	Unmethylated	Unmethylated
DTH00057Zm00004b00037	W22	M	Unmethylated	Unmethylated
RLC00004Zm00004b00203	W22	H	Methylated	Methylated
RLC00004Zm00004b00203	W22	H	Methylated	Methylated
DTH00090Zm00004b00016	W22	L	Unmethylated	Unmethylated
DTH00090Zm00004b00016	W22	L	Unmethylated	Unmethylated
DTA00143Zm00004b00012	W22	L	Unmethylated	NA
DTA00143Zm00004b00012	W22	L	Unmethylated	NA
RLG00001Zm00004b00138	W22	H	Methylated	NA
RLG00001Zm00004b00138	W22	H	Methylated	NA
RIL00020Zm00004b00002	W22	NA	Unmethylated	Unmethylated
RIL00020Zm00004b00002	W22	NA	Unmethylated	Unmethylated
RLG00009Zm00004b00013	W22	H	Methylated	NA
RLG00009Zm00004b00013	W22	H	Methylated	NA
RLG00009Zm00004b00014	W22	H	Methylated	NA
RLC00004Zm00004b00217	W22	H	Methylated	NA
RLC00004Zm00004b00217	W22	H	Methylated	NA
RLC00032Zm00004b00006	W22	L	Methylated	NA
DTH00098Zm00004b00046	W22	L	Unmethylated	Unmethylated
DTA00383Zm00004b00059	W22	M	Methylated	NA
DTA00383Zm00004b00059	W22	M	Methylated	NA
RLG00001Zm00004b00140	W22	H	Methylated	NA
RLG00001Zm00004b00140	W22	H	Methylated	NA
RLG00007Zm00004b00037	W22	M	Methylated	NA
RLG00007Zm00004b00037	W22	M	Methylated	NA
RLG00008Zm00004b00041	W22	M	Methylated	NA
RLG00008Zm00004b00041	W22	M	Methylated	NA
RLG00003Zm00004b00108	W22	M	Methylated	NA
RLG00003Zm00004b00108	W22	M	Methylated	NA
RLG00038Zm00004b00003	W22	H	Methylated	NA
RLG00038Zm00004b00003	W22	H	Methylated	NA
RLC00022Zm00004b00332	W22	H	Methylated	Methylated
RLC00022Zm00004b00332	W22	H	Methylated	Methylated
RLG00001Zm00004b00144	W22	H	Methylated	Methylated
RLG00001Zm00004b00144	W22	H	Methylated	Methylated
RLG00012Zm00004b00008	W22	M	Methylated	NA
RLG00012Zm00004b00008	W22	M	Methylated	NA
RLG00001Zm00004b13071	W22	H	Methylated	NA
RLG00001Zm00004b13071	W22	H	Methylated	NA
RLG04293Zm00004b00001	W22	NA	Unmethylated	NA
RLG04293Zm00004b00001	W22	NA	Methylated	NA
RLG00007Zm00004b00041	W22	M	Methylated	NA
RLC00026Zm00004b00331	W22	M	Methylated	NA
RLC00046Zm00004b00005	W22	L	Methylated	Methylated
RLC00046Zm00004b00005	W22	L	Methylated	Methylated
RLC01596Zm00004b00001	W22	NA	Methylated	NA
RLC01596Zm00004b00001	W22	NA	Methylated	NA
DTH12383Zm00004b00208	W22	NA	Methylated	NA
DTH12383Zm00004b00208	W22	NA	Unmethylated	NA
DTA00080Zm00004b00062	W22	H	Methylated	Methylated
DTA00080Zm00004b00062	W22	H	Unmethylated	Methylated
DTA00194Zm00004b00056	W22	H	Methylated	NA
RLG00001Zm00004b00166	W22	H	Methylated	NA
RLG00001Zm00004b00166	W22	H	Methylated	NA
RLC00176Zm00004b00003	W22	M	Methylated	Methylated
RLC00176Zm00004b00003	W22	M	Methylated	Methylated
RIL00001Zm00004b00041	W22	NA	Unmethylated	Unmethylated
RIL00001Zm00004b00041	W22	NA	Unmethylated	Unmethylated
RLC00002Zm00004b00333	W22	H	Methylated	NA
RLG00011Zm00004b00029	W22	L	Unmethylated	NA
RLG00011Zm00004b00029	W22	L	Unmethylated	NA
RLG00003Zm00004b00136	W22	M	Methylated	NA
RLG00003Zm00004b00136	W22	M	Methylated	NA
RLC00002Zm00004b00336	W22	H	Methylated	NA
RLX36011Zm00004b00001	W22	NA	Methylated	NA
RLX36011Zm00004b00001	W22	NA	Methylated	NA
RLG00038Zm00004b00005	W22	H	Methylated	Methylated
RLG00038Zm00004b00005	W22	H	Methylated	Methylated
DTH00233Zm00004b00110	W22	L	Unmethylated	NA
DTH00233Zm00004b00110	W22	L	Unmethylated	NA
RLC00004Zm00004b00277	W22	H	Methylated	NA
RLC00004Zm00004b00277	W22	H	Methylated	NA
DHH00002Zm00004b04547	W22	NA	Methylated	NA
DHH00002Zm00004b04547	W22	NA	Methylated	NA
DTA00141Zm00004b00011	W22	M	Methylated	NA
DTA00141Zm00004b00011	W22	M	Unmethylated	NA
DTA00172Zm00004b00009	W22	M	Unmethylated	Unmethylated
DTA00172Zm00004b00009	W22	M	Unmethylated	Unmethylated
RLC00002Zm00004b00368	W22	H	Methylated	NA
RLC00002Zm00004b00368	W22	H	Methylated	NA
DTA00092Zm00004b00005	W22	M	Methylated	Methylated
DTA00092Zm00004b00005	W22	M	Unmethylated	Methylated
RLX09256Zm00004b00001	W22	NA	Methylated	NA
RLX09256Zm00004b00001	W22	NA	Methylated	NA
RLG00006Zm00004bS0010	W22	H	Methylated	NA
RLG00006Zm00004bS0010	W22	H	Methylated	NA
DTH00409Zm00004b00321	W22	L	Unmethylated	NA
DTH00409Zm00004b00321	W22	L	Unmethylated	NA
RLG00009Zm00004b00020	W22	H	Methylated	NA
RLG00009Zm00004b00020	W22	H	Methylated	NA
RLG00007Zm00004b00053	W22	M	Methylated	NA
DTH00409Zm00004b00480	W22	L	Methylated	Unmethylated
DTH00409Zm00004b00480	W22	L	Unmethylated	Unmethylated
DTH00389Zm00004b00193	W22	L	Methylated	NA
DTH00389Zm00004b00193	W22	L	Methylated	NA
DTA00102Zm00004b00100	W22	L	Methylated	NA
DTA00102Zm00004b00100	W22	L	Methylated	NA
RLC00014Zm00004b00029	W22	H	Methylated	Methylated
RLC00014Zm00004b00029	W22	H	Methylated	Methylated
RLC00664Zm00004b00001	W22	NA	Methylated	NA
RLC00002Zm00004bS0022	W22	H	Methylated	NA
RLG00363Zm00004b00003	W22	NA	Methylated	Methylated
RLG00363Zm00004b00003	W22	NA	Unmethylated	Methylated
RLG00001Zm00004b00223	W22	H	Methylated	NA
RLG00001Zm00004b00223	W22	H	Methylated	NA
RLX04256Zm00004b00001	W22	NA	Methylated	NA
RIL00022Zm00004b00003	W22	NA	Methylated	Methylated
RIL00022Zm00004b00003	W22	NA	Unmethylated	Methylated
DTH00434Zm00004b00102	W22	L	Methylated	Methylated
DTH00434Zm00004b00102	W22	L	Unmethylated	Methylated
RLG00001Zm00004b00228	W22	H	Methylated	NA
RLG00001Zm00004b00228	W22	H	Methylated	NA
RLC00032Zm00004b00009	W22	L	Methylated	NA
RLC00002Zm00004b00413	W22	H	Methylated	Methylated
RLC00002Zm00004b00413	W22	H	Methylated	Methylated
RLG00001Zm00004b00234	W22	H	Methylated	NA
RLG00001Zm00004b00234	W22	H	Methylated	NA
DTH00102Zm00004b00127	W22	L	Unmethylated	NA
DTH00102Zm00004b00127	W22	L	Unmethylated	NA
DTA00131Zm00004b00013	W22	M	Methylated	Methylated
DTA00131Zm00004b00013	W22	M	Methylated	Methylated
RLC22834Zm00004b00001	W22	NA	Methylated	NA
RLC22834Zm00004b00001	W22	NA	Methylated	NA
DTA00059Zm00004b00004	W22	NA	Intermediate	NA
RLX19329Zm00004b00001	W22	NA	Methylated	Methylated
RLX19329Zm00004b00001	W22	NA	Methylated	Methylated
RLG00006Zm00004b00038	W22	H	Methylated	NA
RLC00004Zm00004b00327	W22	H	Methylated	NA
RLG00008Zm00004b02341	W22	M	Methylated	Methylated
RLG00008Zm00004b02341	W22	M	Methylated	Methylated
RLG00001Zm00004b00245	W22	H	Methylated	NA
RLG00001Zm00004b00245	W22	H	Methylated	NA
RLC00014Zm00004b00033	W22	H	Methylated	NA
RLC00014Zm00004b00033	W22	H	Methylated	NA
DTA00092Zm00004b00181	W22	M	Methylated	Methylated
DTA00092Zm00004b00181	W22	M	Unmethylated	Methylated
RLG00001Zm00004b00248	W22	H	Unmethylated	NA
RLG00001Zm00004b00248	W22	H	Unmethylated	NA
RLC00182Zm00004b00002	W22	NA	Unmethylated	NA
RLC00004Zm00004b00335	W22	H	Methylated	NA
RLG00001Zm00004b00249	W22	H	Methylated	NA
RLG00001Zm00004b00249	W22	H	Methylated	NA
DTA00117Zm00004b00066	W22	L	Methylated	NA
DTA00117Zm00004b00066	W22	L	Methylated	NA
DTH00102Zm00004b00939	W22	L	Unmethylated	NA
DTH00102Zm00004b00939	W22	L	Unmethylated	NA
RLC00023Zm00004b00012	W22	H	Methylated	Methylated
RLC00023Zm00004b00012	W22	H	Methylated	Methylated
RLG00001Zm00004b00253	W22	H	Methylated	NA
RLG00001Zm00004b00253	W22	H	Methylated	NA
RLC00026Zm00004b00007	W22	M	Methylated	Methylated
DTH00437Zm00004b00109	W22	L	Unmethylated	NA
DTH00437Zm00004b00109	W22	L	Unmethylated	NA
RLG00001Zm00004b00255	W22	H	Methylated	Methylated
RLG00001Zm00004b00255	W22	H	Methylated	Methylated
RLG00003Zm00004b00199	W22	M	Methylated	Methylated
RLG00003Zm00004b00199	W22	M	Methylated	Methylated
RLG00001Zm00004b00256	W22	H	Methylated	NA
RLG00001Zm00004b00256	W22	H	Methylated	NA
RLG00001Zm00004b00259	W22	H	Methylated	NA
RLG00001Zm00004b00259	W22	H	Methylated	NA
DTH12393Zm00004b00011	W22	L	Methylated	NA
DTH12393Zm00004b00011	W22	L	Methylated	NA
DTH12537Zm00004b00005	W22	L	Unmethylated	NA
DTH12537Zm00004b00005	W22	L	Unmethylated	NA
DHH00002Zm00004b00180	W22	NA	Unmethylated	Intermediate
DHH00002Zm00004b00180	W22	NA	Unmethylated	Intermediate
DTH00160Zm00004b00121	W22	L	Unmethylated	Methylated
DTH00160Zm00004b00121	W22	L	Unmethylated	Methylated
DTA00117Zm00004b00033	W22	L	Unmethylated	NA
DTA00117Zm00004b00033	W22	L	Unmethylated	NA
RLG00009Zm00004bS0010	W22	H	Methylated	NA
RLG00009Zm00004bS0010	W22	H	Methylated	NA
RLG00007Zm00004b00066	W22	M	Methylated	NA
RLG00007Zm00004b00066	W22	M	Methylated	NA
DTA00141Zm00004b00137	W22	M	Methylated	NA
DTA00141Zm00004b00137	W22	M	Methylated	NA
DTH00102Zm00004b00105	W22	L	Methylated	NA
DTH00102Zm00004b00105	W22	L	Methylated	NA
RLG00008Zm00004b00066	W22	M	Methylated	NA
RLG00008Zm00004b00066	W22	M	Methylated	NA
DTH12326Zm00004b00116	W22	L	Unmethylated	NA
DTH12326Zm00004b00116	W22	L	Methylated	NA
RLG00001Zm00004b00275	W22	H	Unmethylated	Methylated
RLG00001Zm00004b00276	W22	H	Methylated	NA
DTA00172Zm00004b00331	W22	M	Methylated	NA
DTA00172Zm00004b00331	W22	M	Methylated	NA
RLG00001Zm00004b00277	W22	H	Methylated	NA
RLG00017Zm00004b00012	W22	H	Methylated	NA
RLG00017Zm00004b00012	W22	H	Methylated	NA
DTH00102Zm00004b00106	W22	L	Unmethylated	NA
DTH00102Zm00004b00106	W22	L	Unmethylated	NA
DTC00001Zm00004b00037	W22	H	Methylated	NA
DTC00001Zm00004b00037	W22	H	Methylated	NA
RLX35964Zm00004b00001	W22	NA	Methylated	NA
RLX35964Zm00004b00001	W22	NA	Methylated	NA
DTH00024Zm00004b00012	W22	NA	Intermediate	NA
DTH00024Zm00004b00012	W22	NA	Methylated	NA
DTA00036Zm00004b00002	W22	NA	Unmethylated	NA
DTH00102Zm00004b00100	W22	L	Unmethylated	NA
DHH00002Zm00004b04594	W22	NA	Unmethylated	Unmethylated
DHH00002Zm00004b04594	W22	NA	Unmethylated	Unmethylated
DTH00067Zm00004b00054	W22	L	Methylated	Methylated
DTH00067Zm00004b00054	W22	L	Methylated	Methylated
RLG00001Zm00004b00286	W22	H	Methylated	NA
RLG00001Zm00004b00286	W22	H	Methylated	NA
DTH00057Zm00004b00164	W22	M	Methylated	Methylated
DTH00057Zm00004b00164	W22	M	Methylated	Methylated
DTH00160Zm00004b00102	W22	L	Unmethylated	Unmethylated
DTH00160Zm00004b00102	W22	L	Unmethylated	Unmethylated
RLG00001Zm00004b00289	W22	H	Methylated	Methylated
RLG00001Zm00004b00289	W22	H	Methylated	Methylated
RLC00032Zm00004b00010	W22	L	Methylated	Unmethylated
RLC00032Zm00004b00010	W22	L	Unmethylated	Unmethylated
RLC00023Zm00004bS0005	W22	H	Methylated	NA
RLC00023Zm00004bS0005	W22	H	Methylated	NA
RLC00099Zm00004b00027	W22	M	Methylated	NA
RLC00099Zm00004b00027	W22	M	Methylated	NA
RLG00007Zm00004b00074	W22	M	Methylated	NA
RLG00001Zm00004b00300	W22	H	Methylated	NA
RLG00001Zm00004b00300	W22	H	Methylated	NA
RLG00008Zm00004b02345	W22	M	Methylated	NA
RLG00008Zm00004b02345	W22	M	Methylated	NA
RLG00001Zm00004b00305	W22	H	Methylated	NA
RLG00001Zm00004b00305	W22	H	Methylated	NA
DTH00102Zm00004b00108	W22	L	Unmethylated	NA
DTH00102Zm00004b00108	W22	L	Unmethylated	NA
RLG00011Zm00004b00041	W22	L	Methylated	NA
RLG00011Zm00004b00041	W22	L	Methylated	NA
RLG00003Zm00004b00254	W22	M	Methylated	NA
RLG00003Zm00004b00254	W22	M	Methylated	NA
RLG35952Zm00004b00001	W22	NA	Methylated	NA
RLG35952Zm00004b00001	W22	NA	Methylated	NA
RLC00004Zm00004b08506	W22	H	Methylated	NA
RLC00004Zm00004b08506	W22	H	Methylated	NA
RLC00050Zm00004b00134	W22	H	Methylated	NA
RLC00050Zm00004b00134	W22	H	Methylated	NA
RLG00008Zm00004b00078	W22	M	Methylated	NA
RLG00008Zm00004b00078	W22	M	Methylated	NA
RLG00003Zm00004b00258	W22	M	Methylated	NA
RLG00003Zm00004b00258	W22	M	Methylated	NA
DTA00051Zm00004b00004	W22	H	Methylated	Methylated
DTA00051Zm00004b00004	W22	H	Methylated	Methylated
RLG00001Zm00004b00318	W22	H	Methylated	Methylated
RLG00001Zm00004b00318	W22	H	Methylated	Methylated
RLG00001Zm00004b00319	W22	H	Methylated	NA
RLG00001Zm00004b00319	W22	H	Methylated	NA
RLC00064Zm00004b00009	W22	L	Methylated	NA
RLC00064Zm00004b00009	W22	L	Methylated	NA
RLC00002Zm00004b00500	W22	H	Methylated	NA
RLC00002Zm00004b00500	W22	H	Unmethylated	NA
RLG00008Zm00004b00081	W22	M	Methylated	NA
RLG00001Zm00004b00323	W22	H	Methylated	NA
RLG00001Zm00004b00323	W22	H	Methylated	NA
RLX35946Zm00004b00001	W22	NA	Methylated	NA
RLX35946Zm00004b00001	W22	NA	Methylated	NA
DTH12188Zm00004b00013	W22	NA	Unmethylated	NA
DTH12188Zm00004b00013	W22	NA	Unmethylated	NA
RLC00032Zm00004b00012	W22	L	Unmethylated	NA
RLC00032Zm00004b00012	W22	L	Unmethylated	NA
RLG00312Zm00004b00002	W22	NA	Unmethylated	NA
RLG00001Zm00004b00336	W22	H	Methylated	NA
RLG00001Zm00004b00336	W22	H	Methylated	NA
DTA00073Zm00004b00089	W22	M	Methylated	NA
RLG35930Zm00004b00001	W22	NA	Methylated	Methylated
RLG35930Zm00004b00001	W22	NA	Methylated	Methylated
RLX25895Zm00004b00001	W22	NA	Methylated	NA
RLX25895Zm00004b00001	W22	NA	Methylated	NA
RLG00008Zm00004b00084	W22	M	Methylated	Methylated
RLG00008Zm00004b00084	W22	M	Methylated	Methylated
DTA00242Zm00004b00017	W22	NA	Unmethylated	Unmethylated
DTA00242Zm00004b00017	W22	NA	Unmethylated	Unmethylated
RLC00004Zm00004b00418	W22	H	Methylated	NA
RLC00004Zm00004b00418	W22	H	Methylated	NA
DHH00002Zm00004b00212	W22	NA	Methylated	Methylated
DHH00002Zm00004b00212	W22	NA	Methylated	Methylated
RLG00001Zm00004b00345	W22	H	Methylated	Methylated
RLG00001Zm00004b00345	W22	H	Methylated	Methylated
DTA00171Zm00004b00030	W22	M	Unmethylated	Unmethylated
DTA00171Zm00004b00030	W22	M	Unmethylated	Unmethylated
RLG25894Zm00004b00001	W22	NA	Methylated	NA
RLG25894Zm00004b00001	W22	NA	Methylated	NA
DTA00172Zm00004b00281	W22	M	Unmethylated	NA
DTA00172Zm00004b00281	W22	M	Unmethylated	NA
RLC24215Zm00004b00001	W22	NA	Methylated	NA
RLG35918Zm00004b00001	W22	NA	Methylated	NA
DTA00104Zm00004b00033	W22	L	Methylated	NA
DTA00073Zm00004b00093	W22	M	Methylated	NA
DTA00210Zm00004b00076	W22	H	Methylated	Methylated
DTA00210Zm00004b00076	W22	H	Methylated	Methylated
DTA00311Zm00004b00005	W22	NA	Unmethylated	Methylated
DTA00311Zm00004b00005	W22	NA	Unmethylated	Methylated
RLX12721Zm00004b00001	W22	NA	Unmethylated	NA
RLX12721Zm00004b00001	W22	NA	Unmethylated	NA
DTH00409Zm00004b00056	W22	L	Unmethylated	NA
DTH00409Zm00004b00056	W22	L	Intermediate	NA
RLC00002Zm00004bS0028	W22	H	Methylated	Methylated
RLC00002Zm00004bS0028	W22	H	Methylated	Methylated
RLG00006Zm00004bS0016	W22	H	Methylated	NA
DTA00199Zm00004b00013	W22	NA	Unmethylated	Methylated
DTA00199Zm00004b00013	W22	NA	Unmethylated	Methylated
RLG00001Zm00004b00359	W22	H	Methylated	NA
RLG00001Zm00004b00359	W22	H	Methylated	NA
DHH00002Zm00004b04622	W22	NA	Methylated	NA
DHH00002Zm00004b04622	W22	NA	Methylated	NA
RLG00003Zm00004bS0031	W22	M	Methylated	NA
RLC00070Zm00004b00004	W22	L	Unmethylated	NA
RIL00029Zm00004b00001	W22	NA	Methylated	NA
RLG00006Zm00004b00067	W22	H	Methylated	NA
RLG03198Zm00004b00001	W22	NA	Unmethylated	NA
RLC00004Zm00004b00444	W22	H	Methylated	NA
RLC00004Zm00004b00444	W22	H	Methylated	NA
DTH11636Zm00004b00024	W22	L	Methylated	NA
DTH11636Zm00004b00024	W22	L	Unmethylated	NA
RLG00008Zm00004b02356	W22	M	Methylated	NA
RLG00001Zm00004b00398	W22	H	Methylated	NA
RLG00001Zm00004b00399	W22	H	Methylated	NA
RLG00003Zm00004b00310	W22	M	Methylated	NA
RLG00003Zm00004b00310	W22	M	Methylated	NA
RLC00002Zm00004b00554	W22	H	Methylated	Methylated
RLC00002Zm00004b00554	W22	H	Methylated	Methylated
RLG00008Zm00004b00103	W22	M	Methylated	NA
RLG00008Zm00004b00103	W22	M	Methylated	NA
RLC00004Zm00004b00461	W22	H	Methylated	NA
RLC00004Zm00004b00461	W22	H	Methylated	NA
RLG00001Zm00004b00412	W22	H	Methylated	NA
RLG00001Zm00004b00412	W22	H	Methylated	NA
DHH00002Zm00004b04641	W22	NA	Methylated	NA
RLG00001Zm00004b00426	W22	H	Methylated	NA
RLG00001Zm00004b00426	W22	H	Methylated	NA
DHH00002Zm00004b04642	W22	NA	Unmethylated	NA
DHH00002Zm00004b04642	W22	NA	Unmethylated	NA
RLG00001Zm00004b13125	W22	H	Methylated	NA
RLG00001Zm00004b13125	W22	H	Methylated	NA
RLG00007Zm00004b02811	W22	M	Methylated	NA
RLG00007Zm00004b02811	W22	M	Methylated	NA
RLG00001Zm00004b00439	W22	H	Methylated	NA
RLG00008Zm00004b02359	W22	M	Methylated	NA
RLG00008Zm00004b02359	W22	M	Methylated	NA
RLC00217Zm00004b00001	W22	NA	Unmethylated	NA
RLC00217Zm00004b00001	W22	NA	Unmethylated	NA
DTH00327Zm00004b00113	W22	L	Methylated	NA
RLG00008Zm00004b02896	W22	M	Methylated	NA
RLG00003Zm00004b00327	W22	M	Methylated	NA
RLG00003Zm00004b00327	W22	M	Methylated	NA
RLG00001Zm00004b00444	W22	H	Methylated	NA
RLG00001Zm00004b00444	W22	H	Methylated	NA
RLC00030Zm00004b00019	W22	L	Unmethylated	NA
RLC00030Zm00004b00019	W22	L	Unmethylated	NA
DTA00172Zm00004b00142	W22	M	Methylated	NA
RLC00002Zm00004b00578	W22	H	Methylated	NA
RLC00002Zm00004b00578	W22	H	Methylated	NA
RLG00001Zm00004b00451	W22	H	Methylated	NA
RLG00001Zm00004b00451	W22	H	Methylated	NA
RLC00143Zm00004b00003	W22	L	Unmethylated	NA
RLC00143Zm00004b00003	W22	L	Unmethylated	NA
DTM00118Zm00004b00006	W22	NA	Methylated	Methylated
DTM00118Zm00004b00006	W22	NA	Methylated	Methylated
DTA00115Zm00004b00012	W22	NA	Methylated	NA
RLC35872Zm00004b00001	W22	NA	Methylated	Methylated
RLC35872Zm00004b00001	W22	NA	Methylated	Methylated
RLX10950Zm00004b00001	W22	NA	Methylated	NA
DTA00290Zm00004b00005	W22	NA	Methylated	Methylated
DTA00290Zm00004b00005	W22	NA	Methylated	Methylated
DTH00090Zm00004b00047	W22	L	Unmethylated	NA
RLG00020Zm00004b00011	W22	H	Methylated	NA
RLG00020Zm00004b00011	W22	H	Methylated	NA
DTH00076Zm00004b00003	W22	L	Methylated	NA
DTH00076Zm00004b00003	W22	L	Methylated	NA
DTH00280Zm00004b00028	W22	M	Methylated	NA
DTH00280Zm00004b00028	W22	M	Methylated	NA
RLC00002Zm00004b00593	W22	H	Methylated	NA
RLG00006Zm00004b00083	W22	H	Methylated	NA
RLG00006Zm00004b00083	W22	H	Methylated	NA
RLG00001Zm00004b00482	W22	H	Methylated	NA
RLG00001Zm00004b00482	W22	H	Methylated	NA
RLG00003Zm00004b00347	W22	M	Methylated	NA
RLG00003Zm00004b00347	W22	M	Methylated	NA
RLG00001Zm00004b00489	W22	H	Methylated	NA
RLG00001Zm00004b00489	W22	H	Methylated	NA
RLG00001Zm00004b13141	W22	H	Unmethylated	NA
RLG00001Zm00004b13141	W22	H	Unmethylated	NA
DTH00434Zm00004b00087	W22	L	Unmethylated	Methylated
DTH00434Zm00004b00087	W22	L	Unmethylated	Methylated
DTA00252Zm00004b00038	W22	L	Unmethylated	Unmethylated
DTH11636Zm00004b00015	W22	L	Unmethylated	NA
DTH11636Zm00004b00015	W22	L	Unmethylated	NA
RLG00001Zm00004b00493	W22	H	Methylated	NA
RLG00001Zm00004b00493	W22	H	Methylated	NA
RLG10653Zm00004b00001	W22	NA	Methylated	NA
RLG10653Zm00004b00001	W22	NA	Methylated	NA
RLG00008Zm00004b00120	W22	M	Methylated	Methylated
RLG00008Zm00004b00120	W22	M	Methylated	Methylated
DHH00002Zm00004b04667	W22	NA	Methylated	NA
DHH00002Zm00004b04667	W22	NA	Methylated	NA
DHH00002Zm00004b04668	W22	NA	Unmethylated	Methylated
RLG00008Zm00004b00121	W22	M	Methylated	Methylated
DTA00245Zm00004b00012	W22	NA	Intermediate	Methylated
DTA00245Zm00004b00012	W22	NA	Methylated	Methylated
RLG00001Zm00004b13146	W22	H	Methylated	Methylated
RLG00001Zm00004b13146	W22	H	Methylated	Methylated
RLC00002Zm00004b00609	W22	H	Methylated	NA
RLC00002Zm00004b00609	W22	H	Methylated	NA
RLG00001Zm00004b00520	W22	H	Methylated	NA
RLG00001Zm00004b00520	W22	H	Methylated	NA
RLC00023Zm00004b00019	W22	H	Methylated	NA
DTA00078Zm00004b00013	W22	M	Unmethylated	Methylated
DTA00078Zm00004b00013	W22	M	Methylated	Methylated
RLG00001Zm00004b00527	W22	H	Methylated	NA
RLG00001Zm00004b00527	W22	H	Methylated	NA
RLG00001Zm00004b00528	W22	H	Methylated	NA
RLG00001Zm00004b00528	W22	H	Methylated	NA
RLG00001Zm00004b00529	W22	H	Methylated	NA
RLG00001Zm00004b00529	W22	H	Methylated	NA
RLG00001Zm00004b00532	W22	H	Methylated	NA
RLG00001Zm00004b00532	W22	H	Methylated	NA
RLC00004Zm00004b00516	W22	H	Methylated	Methylated
RLC00004Zm00004b00516	W22	H	Methylated	Methylated
DTH00160Zm00004b00125	W22	L	Unmethylated	Unmethylated
DTH00160Zm00004b00125	W22	L	Unmethylated	Unmethylated
RLG00001Zm00004b00534	W22	H	Methylated	NA
RLG00001Zm00004b00534	W22	H	Methylated	NA
RLC00004Zm00004b00517	W22	H	Methylated	NA
RLC00004Zm00004b00517	W22	H	Methylated	NA
RLX05879Zm00004b00001	W22	NA	Methylated	NA
DTA00313Zm00004b00024	W22	M	Unmethylated	NA
RLG00001Zm00004b00539	W22	H	Methylated	Methylated
RLG00001Zm00004b00539	W22	H	Methylated	Methylated
RLG00001Zm00004b00541	W22	H	Methylated	NA
RLG00001Zm00004b00544	W22	H	Methylated	NA
RLG00001Zm00004b00544	W22	H	Methylated	NA
RLX03597Zm00004b00001	W22	NA	Methylated	NA
RLX03597Zm00004b00001	W22	NA	Methylated	NA
RLG00001Zm00004b00547	W22	H	Methylated	NA
RLG00001Zm00004b00547	W22	H	Methylated	NA
RLC00004Zm00004b08544	W22	H	Methylated	NA
RLG00001Zm00004b00550	W22	H	Methylated	NA
RLG00001Zm00004b00552	W22	H	Methylated	NA
RLX35852Zm00004b00001	W22	NA	Methylated	NA
RLG00006Zm00004b00108	W22	H	Methylated	NA
RLG00006Zm00004b00108	W22	H	Methylated	NA
RLG00008Zm00004b00135	W22	M	Methylated	NA
RLG00008Zm00004b00135	W22	M	Methylated	NA
DTA00094Zm00004b00001	W22	NA	Methylated	NA
DTA00094Zm00004b00001	W22	NA	Methylated	NA
RLG00001Zm00004b00570	W22	H	Methylated	NA
RLG00001Zm00004b00573	W22	H	Methylated	NA
RLG00001Zm00004b00573	W22	H	Methylated	NA
RLG00001Zm00004b00575	W22	H	Methylated	NA
RLG00001Zm00004b00575	W22	H	Methylated	NA
RLG00055Zm00004b00091	W22	M	Methylated	NA
RLG00055Zm00004b00091	W22	M	Methylated	NA
RLX35843Zm00004b00001	W22	NA	Methylated	NA
RLG00001Zm00004b00576	W22	H	Methylated	NA
RLG00001Zm00004b00576	W22	H	Methylated	NA
RLG00007Zm00004b00106	W22	M	Methylated	NA
RLG00007Zm00004b00106	W22	M	Methylated	NA
RLG00001Zm00004b13158	W22	H	Methylated	NA
RLG00007Zm00004b00109	W22	M	Methylated	NA
RLG00007Zm00004b00109	W22	M	Methylated	NA
RLG00006Zm00004b00118	W22	H	Methylated	NA
RLG00006Zm00004b00118	W22	H	Methylated	NA
RLG00008Zm00004b00142	W22	M	Methylated	NA
RLG00008Zm00004b00142	W22	M	Methylated	NA
RLC00023Zm00004b00020	W22	H	Methylated	NA
DHH00002Zm00004b00266	W22	NA	Unmethylated	NA
RLX01220Zm00004b00001	W22	NA	Methylated	Methylated
RLX01220Zm00004b00001	W22	NA	Methylated	Methylated
RLC00004Zm00004b08548	W22	H	Methylated	NA
DHH00002Zm00004b04686	W22	NA	Unmethylated	Unmethylated
DHH00002Zm00004b04686	W22	NA	Unmethylated	Unmethylated
DHH00002Zm00004b04687	W22	NA	Methylated	NA
DHH00002Zm00004b04687	W22	NA	Methylated	NA
RLG00001Zm00004b00608	W22	H	Methylated	NA
RLG00001Zm00004b00608	W22	H	Methylated	NA
RLG00008Zm00004b00145	W22	M	Methylated	NA
RLG00008Zm00004b00145	W22	M	Methylated	NA
RLC00004Zm00004b00538	W22	H	Methylated	NA
RLC00004Zm00004b00538	W22	H	Methylated	NA
DTH00327Zm00004b00320	W22	L	Unmethylated	NA
DTH00327Zm00004b00320	W22	L	Unmethylated	NA
DTA00172Zm00004b00337	W22	M	Unmethylated	NA
DTA00172Zm00004b00337	W22	M	Unmethylated	NA
RLG00001Zm00004b00651	W22	H	Unmethylated	Intermediate
RLG00001Zm00004b00651	W22	H	Unmethylated	Intermediate
RLX35819Zm00004b00001	W22	NA	Methylated	NA
RLX35819Zm00004b00001	W22	NA	Methylated	NA
RLG00001Zm00004b00664	W22	H	Methylated	NA
RLG00001Zm00004b00664	W22	H	Methylated	NA
RLG00001Zm00004b00666	W22	H	Methylated	NA
RLG00001Zm00004b00666	W22	H	Methylated	NA
DTH00351Zm00004b00087	W22	L	Methylated	NA
DTH00351Zm00004b00087	W22	L	Methylated	NA
RLG00001Zm00004b00669	W22	H	Methylated	NA
RLG00001Zm00004b00669	W22	H	Methylated	NA
DTA00383Zm00004b00031	W22	M	Methylated	NA
DTA00383Zm00004b00031	W22	M	Methylated	NA
DTH00090Zm00004b00127	W22	L	Unmethylated	Methylated
DTH00090Zm00004b00127	W22	L	Methylated	Methylated
RLG00001Zm00004b00975	W22	H	Methylated	NA
RLG00001Zm00004b00975	W22	H	Methylated	NA
DHH00002Zm00004b04734	W22	NA	Methylated	NA
DHH00002Zm00004b04734	W22	NA	Methylated	NA
DTA00106Zm00004b00008	W22	M	Unmethylated	Methylated
DTA00106Zm00004b00008	W22	M	Unmethylated	Methylated
RLC00052Zm00004b00007	W22	M	Unmethylated	NA
RLG00006Zm00004bS0079	W22	H	Methylated	Methylated
RLG00006Zm00004bS0079	W22	H	Methylated	Methylated
RLG00006Zm00004b00232	W22	H	Methylated	NA
RLG00006Zm00004b00232	W22	H	Methylated	NA
RLG00072Zm00004b00004	W22	M	Methylated	NA
RLG00072Zm00004b00004	W22	M	Methylated	NA
DTM00257Zm00004b00144	W22	L	Unmethylated	NA
RLG00007Zm00004b00144	W22	M	Methylated	Methylated
RLG00007Zm00004b00144	W22	M	Methylated	Methylated
RLC00002Zm00004b00732	W22	H	Methylated	Methylated
RLC00002Zm00004b00732	W22	H	Methylated	Methylated
RLG00001Zm00004b00985	W22	H	Methylated	NA
RLG00001Zm00004b00985	W22	H	Methylated	NA
RLG00006Zm00004b00241	W22	H	Methylated	NA
RLG00006Zm00004b00241	W22	H	Methylated	NA
RLG00001Zm00004b01002	W22	H	Methylated	NA
RLG00001Zm00004b01002	W22	H	Methylated	NA
RLG00001Zm00004b01003	W22	H	Methylated	Methylated
RLG00001Zm00004b01003	W22	H	Methylated	Methylated
DTH00057Zm00004b00180	W22	M	Methylated	Methylated
DTH00057Zm00004b00180	W22	M	Unmethylated	Methylated
DHH00002Zm00004b04744	W22	NA	Methylated	NA
DHH00002Zm00004b04744	W22	NA	Methylated	NA
RLG00001Zm00004b01016	W22	H	Methylated	NA
RLG00001Zm00004b13257	W22	H	Methylated	NA
RLG00001Zm00004b01024	W22	H	Methylated	NA
RLG00001Zm00004b01024	W22	H	Methylated	NA
RLG00008Zm00004b02384	W22	M	Methylated	NA
RLC00002Zm00004b00747	W22	H	Methylated	NA
RLC00002Zm00004b00747	W22	H	Methylated	NA
RLG00001Zm00004b15412	W22	H	Methylated	Methylated
RLG00001Zm00004b15412	W22	H	Methylated	Methylated
DTH00102Zm00004b00113	W22	L	Methylated	Methylated
DTH00102Zm00004b00113	W22	L	Methylated	Methylated
DTH10339Zm00004b00001	W22	NA	Unmethylated	Intermediate
DTH10339Zm00004b00001	W22	NA	Unmethylated	Intermediate
DTX12495Zm00004b00262	W22	M	Methylated	Methylated
DTX12495Zm00004b00262	W22	M	Methylated	Methylated
DTA00194Zm00004b00047	W22	H	Methylated	NA
DTA00194Zm00004b00047	W22	H	Methylated	NA
RLG03666Zm00004b00001	W22	NA	Unmethylated	Methylated
RLG03666Zm00004b00001	W22	NA	Unmethylated	Methylated
DHH00002Zm00004b00308	W22	NA	Methylated	Methylated
DHH00002Zm00004b00308	W22	NA	Methylated	Methylated
DHH00002Zm00004b04748	W22	NA	Methylated	NA
RLG00001Zm00004b01045	W22	H	Methylated	NA
RLG00003Zm00004b00501	W22	M	Methylated	NA
RLG00003Zm00004b00501	W22	M	Methylated	NA
RLG00001Zm00004b01048	W22	H	Methylated	NA
RLG00001Zm00004b01048	W22	H	Methylated	NA
RLG00055Zm00004b00004	W22	M	Methylated	NA
RLG00001Zm00004b16353	W22	H	Methylated	Methylated
RLG00001Zm00004b16353	W22	H	Methylated	Methylated
RLC00004Zm00004b00611	W22	H	Methylated	NA
RLC00004Zm00004b00611	W22	H	Methylated	NA
RLG00001Zm00004b01056	W22	H	Methylated	NA
RLG00001Zm00004b01056	W22	H	Methylated	NA
DTH00160Zm00004b00027	W22	L	Methylated	NA
DTH00160Zm00004b00027	W22	L	Methylated	NA
RLG17889Zm00004b00001	W22	NA	Methylated	NA
RLG17889Zm00004b00001	W22	NA	Methylated	NA
DTH00098Zm00004b00051	W22	L	Unmethylated	NA
DTH00098Zm00004b00051	W22	L	Methylated	NA
RLG00009Zm00004b00107	W22	H	Methylated	NA
RLC00004Zm00004b00616	W22	H	Methylated	NA
RLC00004Zm00004b00616	W22	H	Methylated	NA
DTH00163Zm00004b00038	W22	L	Methylated	NA
DTT00021Zm00004b00085	W22	L	Unmethylated	NA
DTT00021Zm00004b00085	W22	L	Unmethylated	NA
RLG00001Zm00004b01076	W22	H	Methylated	NA
RLG00001Zm00004b01076	W22	H	Methylated	NA
DTH00067Zm00004b00035	W22	L	Unmethylated	Intermediate
DTH00067Zm00004b00035	W22	L	Unmethylated	Intermediate
RLG00018Zm00004b00022	W22	M	Methylated	Methylated
RLG00018Zm00004b00022	W22	M	Methylated	Methylated
RLG02044Zm00004bS0001	W22	NA	Methylated	NA
RLG02044Zm00004bS0001	W22	NA	Methylated	NA
RLG00001Zm00004b01115	W22	H	Methylated	NA
RLG00001Zm00004b01115	W22	H	Methylated	NA
RLG00006Zm00004b00273	W22	H	Methylated	NA
RLG00006Zm00004b00273	W22	H	Methylated	NA
RLC00002Zm00004b00794	W22	H	Methylated	Methylated
RLC00002Zm00004b00794	W22	H	Methylated	Methylated
RLG00001Zm00004b01143	W22	H	Methylated	NA
DTH00098Zm00004b00247	W22	L	Unmethylated	Unmethylated
DTH00098Zm00004b00247	W22	L	Unmethylated	Unmethylated
RLG00001Zm00004b01150	W22	H	Methylated	NA
RLG00001Zm00004b01150	W22	H	Methylated	NA
RLG00001Zm00004b01151	W22	H	Methylated	NA
DTH00327Zm00004b00089	W22	L	Methylated	NA
DTH00327Zm00004b00089	W22	L	Methylated	NA
RLG00001Zm00004b01153	W22	H	Methylated	Methylated
RLG00001Zm00004b01153	W22	H	Methylated	Methylated
RLG00003Zm00004b00539	W22	M	Methylated	NA
DTH00057Zm00004b00068	W22	M	Methylated	NA
DTH00057Zm00004b00068	W22	M	Methylated	NA
DTA00132Zm00004b00007	W22	NA	Methylated	NA
RLG00001Zm00004b01171	W22	H	Methylated	Methylated
RLG00001Zm00004b01171	W22	H	Methylated	Methylated
RLC26515Zm00004b00001	W22	NA	Unmethylated	Methylated
RLC26515Zm00004b00001	W22	NA	Unmethylated	Methylated
RLC00002Zm00004b00822	W22	H	Methylated	NA
RLG00626Zm00004b00001	W22	NA	Methylated	NA
RLG00626Zm00004b00001	W22	NA	Methylated	NA
RLG00001Zm00004b01178	W22	H	Methylated	NA
RLC00002Zm00004b10478	W22	H	Methylated	Methylated
RLC00002Zm00004b10478	W22	H	Methylated	Methylated
DTH00102Zm00004b00144	W22	L	Methylated	Methylated
DTH00102Zm00004b00144	W22	L	Methylated	Methylated
RLC00023Zm00004b00031	W22	H	Methylated	NA
RLC00023Zm00004b00031	W22	H	Methylated	NA
RLG00003Zm00004b00560	W22	M	Methylated	NA
RLG00003Zm00004b00560	W22	M	Methylated	NA
RLG00008Zm00004b00210	W22	M	Methylated	Methylated
RLG00008Zm00004b00210	W22	M	Methylated	Methylated
RLG00005Zm00004bS0019	W22	H	Methylated	Methylated
RLG00005Zm00004bS0019	W22	H	Methylated	Methylated
RLG00001Zm00004b01197	W22	H	Methylated	NA
DTH00358Zm00004b00180	W22	L	Unmethylated	Intermediate
DTH00358Zm00004b00180	W22	L	Unmethylated	Intermediate
DTH00090Zm00004b00011	W22	L	Unmethylated	Unmethylated
DTH00090Zm00004b00011	W22	L	Unmethylated	Unmethylated
RLC00022Zm00004b00026	W22	H	Methylated	NA
RLC00022Zm00004b00026	W22	H	Methylated	NA
RLG00001Zm00004b01204	W22	H	Methylated	NA
RLG00001Zm00004b01205	W22	H	Methylated	NA
RLG00001Zm00004b01205	W22	H	Methylated	NA
DTH00437Zm00004b00068	W22	L	Intermediate	Unmethylated
DTH00437Zm00004b00068	W22	L	Unmethylated	Unmethylated
RLC00004Zm00004bS0022	W22	H	Methylated	NA
RLG00011Zm00004b00061	W22	L	Unmethylated	Unmethylated
RLG00011Zm00004b00061	W22	L	Unmethylated	Unmethylated
DTH13012Zm00004b00005	W22	NA	Unmethylated	Unmethylated
DTH13012Zm00004b00005	W22	NA	Unmethylated	Unmethylated
RLG00001Zm00004b01218	W22	H	Methylated	NA
RLG00001Zm00004b01218	W22	H	Methylated	NA
RLG00001Zm00004b13293	W22	H	Methylated	Methylated
RLG00001Zm00004b13293	W22	H	Methylated	Methylated
RLG00020Zm00004b00032	W22	H	Methylated	NA
RLG00405Zm00004b00002	W22	NA	Methylated	NA
RLG00405Zm00004b00002	W22	NA	Methylated	NA
RLG00001Zm00004b01222	W22	H	Methylated	NA
RLG00001Zm00004b01222	W22	H	Methylated	NA
RLC00002Zm00004b00852	W22	H	Methylated	NA
RLC00002Zm00004b00852	W22	H	Methylated	NA
RLC00032Zm00004b00020	W22	L	Methylated	NA
RLC00032Zm00004b00020	W22	L	Methylated	NA
RLG00001Zm00004b01229	W22	H	Methylated	Unmethylated
RLG00001Zm00004b01229	W22	H	Methylated	Unmethylated
RLG00008Zm00004b00217	W22	M	Methylated	Methylated
RLG00008Zm00004b00217	W22	M	Methylated	Methylated
DTA00089Zm00004b00020	W22	NA	Methylated	NA
DTA00089Zm00004b00020	W22	NA	Unmethylated	NA
RLG00001Zm00004b01232	W22	H	Methylated	NA
DTA00092Zm00004b00077	W22	M	Unmethylated	NA
DTH11403Zm00004b00013	W22	M	Methylated	Methylated
DTC00041Zm00004b00006	W22	NA	Methylated	Methylated
DTC00041Zm00004b00006	W22	NA	Methylated	Methylated
RLG00008Zm00004b00219	W22	M	Methylated	NA
RLG00008Zm00004b00219	W22	M	Methylated	NA
RLG00008Zm00004b00220	W22	M	Methylated	NA
RLG00008Zm00004b00220	W22	M	Methylated	NA
RLC00013Zm00004b00061	W22	H	Methylated	NA
RLC00064Zm00004b00014	W22	L	Unmethylated	NA
RLC00064Zm00004b00014	W22	L	Unmethylated	NA
RLG09470Zm00004b00001	W22	NA	Methylated	NA
RLG00001Zm00004b01254	W22	H	Methylated	NA
RLG00001Zm00004b01254	W22	H	Methylated	NA
RLG00006Zm00004bS0093	W22	H	Methylated	NA
RLG00006Zm00004bS0093	W22	H	Methylated	NA
DTH00280Zm00004b00039	W22	M	Methylated	Methylated
DTH00280Zm00004b00039	W22	M	Methylated	Methylated
DTA00060Zm00004b00012	W22	M	Unmethylated	NA
DTA00060Zm00004b00012	W22	M	Unmethylated	NA
RLG00001Zm00004b01268	W22	H	Methylated	NA
DTA00142Zm00004b00002	W22	NA	Methylated	Methylated
DTA00142Zm00004b00002	W22	NA	Unmethylated	Methylated
DHH00002Zm00004b04822	W22	NA	Methylated	NA
DHH00002Zm00004b04822	W22	NA	Methylated	NA
DHH00002Zm00004b04824	W22	NA	Unmethylated	NA
DHH00002Zm00004b04824	W22	NA	Methylated	NA
DTH00327Zm00004b00107	W22	L	Unmethylated	Intermediate
DTH00327Zm00004b00107	W22	L	Unmethylated	Intermediate
DTA00092Zm00004b00176	W22	M	Unmethylated	Unmethylated
DTA00092Zm00004b00176	W22	M	Unmethylated	Unmethylated
DTA00117Zm00004b00103	W22	L	Unmethylated	Unmethylated
DTA00117Zm00004b00103	W22	L	Unmethylated	Unmethylated
DTA00149Zm00004b00045	W22	H	Methylated	Methylated
DTA00149Zm00004b00045	W22	H	Methylated	Methylated
DTA00307Zm00004b00003	W22	L	Methylated	NA
DTA00307Zm00004b00003	W22	L	Methylated	NA
RLX03232Zm00004b00001	W22	NA	Unmethylated	NA
RLG00008Zm00004b02392	W22	M	Methylated	NA
RLG00008Zm00004b02392	W22	M	Methylated	NA
DTM00257Zm00004b00139	W22	L	Methylated	NA
DTM00257Zm00004b00139	W22	L	Methylated	NA
RLC03498Zm00004b00001	W22	NA	Unmethylated	NA
RLC00004Zm00004b00761	W22	H	Methylated	Methylated
RLG07804Zm00004b00001	W22	NA	Methylated	NA
RLG07804Zm00004b00001	W22	NA	Methylated	NA
RLG00001Zm00004b13305	W22	H	Methylated	NA
RLG00003Zm00004b10274	W22	M	Methylated	NA
RLG00003Zm00004b10274	W22	M	Methylated	NA
RLG00009Zm00004b00123	W22	H	Methylated	Methylated
RLG00009Zm00004b00123	W22	H	Methylated	Methylated
DTH00327Zm00004b00317	W22	L	Methylated	Methylated
RLG00008Zm00004b02394	W22	M	Methylated	NA
RLG00008Zm00004b02394	W22	M	Methylated	NA
RLC00002Zm00004b00952	W22	H	Methylated	Methylated
RLC00002Zm00004b00952	W22	H	Methylated	Methylated
DTH00090Zm00004b00010	W22	L	Methylated	Methylated
DTH00090Zm00004b00010	W22	L	Unmethylated	Methylated
RLC00013Zm00004b00065	W22	H	Methylated	NA
RLC00013Zm00004b00065	W22	H	Methylated	NA
DTA00252Zm00004b00006	W22	L	Unmethylated	Unmethylated
DTA00252Zm00004b00006	W22	L	Unmethylated	Unmethylated
DTA00030Zm00004b00002	W22	NA	Unmethylated	Methylated
DTA00030Zm00004b00002	W22	NA	Unmethylated	Methylated
RLG00001Zm00004b01293	W22	H	Methylated	Methylated
RLG00001Zm00004b01293	W22	H	Methylated	Methylated
DTA00141Zm00004b00088	W22	M	Unmethylated	NA
DTA00141Zm00004b00088	W22	M	Unmethylated	NA
RLG00010Zm00004b00078	W22	H	Methylated	Methylated
RLG00010Zm00004b00078	W22	H	Methylated	Methylated
RLG00003Zm00004b00636	W22	M	Methylated	NA
RLG00003Zm00004b00636	W22	M	Methylated	NA
RLC00143Zm00004b00004	W22	L	Unmethylated	NA
RLC00143Zm00004b00004	W22	L	Unmethylated	NA
RLC00004Zm00004b00796	W22	H	Methylated	NA
RLC00004Zm00004b00796	W22	H	Methylated	NA
DTA00258Zm00004b00003	W22	NA	Methylated	Methylated
DTA00258Zm00004b00003	W22	NA	Methylated	Methylated
RLC00002Zm00004b00982	W22	H	Methylated	NA
RLC00002Zm00004b00982	W22	H	Methylated	NA
RLC00004Zm00004b00804	W22	H	Unmethylated	Methylated
RLC00004Zm00004b00804	W22	H	Unmethylated	Methylated
DTA00117Zm00004b00069	W22	L	Methylated	Methylated
DTA00117Zm00004b00069	W22	L	Methylated	Methylated
DHH00002Zm00004b04852	W22	NA	Unmethylated	NA
DHH00002Zm00004b04852	W22	NA	Unmethylated	NA
RLG00001Zm00004b01308	W22	H	Methylated	NA
DTH00437Zm00004b00129	W22	L	Unmethylated	NA
DTH00098Zm00004b00302	W22	L	Intermediate	Methylated
DTH00098Zm00004b00302	W22	L	Unmethylated	Methylated
RLG00001Zm00004b01309	W22	H	Methylated	NA
RLG00001Zm00004b01309	W22	H	Methylated	NA
RLG00003Zm00004b00645	W22	M	Methylated	NA
RLG00003Zm00004b00645	W22	M	Methylated	NA
RLG00539Zm00004b00001	W22	NA	Methylated	NA
RLG00539Zm00004b00001	W22	NA	Methylated	NA
RLG00001Zm00004b01313	W22	H	Methylated	Methylated
RLG00001Zm00004b01313	W22	H	Methylated	Methylated
DTH00102Zm00004b00125	W22	L	Unmethylated	Methylated
DTH00102Zm00004b00125	W22	L	Unmethylated	Methylated
DTA00383Zm00004b00034	W22	M	Methylated	NA
DTA00383Zm00004b00034	W22	M	Methylated	NA
RLC00004Zm00004b00821	W22	H	Methylated	NA
DTA00172Zm00004b00205	W22	M	Methylated	Methylated
DTA00172Zm00004b00205	W22	M	Methylated	Methylated
RLG00003Zm00004b00662	W22	M	Methylated	NA
DTH00160Zm00004b00025	W22	L	Methylated	NA
DTH00160Zm00004b00025	W22	L	Methylated	NA
RLC00013Zm00004bS0013	W22	H	Methylated	NA
RLG00001Zm00004b01320	W22	H	Methylated	NA
DHH00002Zm00004b04863	W22	NA	Methylated	NA
RLC00004Zm00004b00827	W22	H	Methylated	NA
RLC00004Zm00004b00827	W22	H	Methylated	NA
RLC00004Zm00004b00830	W22	H	Methylated	NA
RLG00222Zm00004b00004	W22	NA	Unmethylated	Methylated
RLG00222Zm00004b00004	W22	NA	Methylated	Methylated
DHH00002Zm00004b04866	W22	NA	Methylated	NA
DHH00002Zm00004b04866	W22	NA	Methylated	NA
DTM14961Zm00004b00002	W22	NA	Unmethylated	Unmethylated
DTM14961Zm00004b00002	W22	NA	Unmethylated	Unmethylated
DTH12326Zm00004b00097	W22	L	Unmethylated	NA
DTH12326Zm00004b00097	W22	L	Methylated	NA
RLC00002Zm00004b01014	W22	H	Unmethylated	Methylated
RLC00002Zm00004b01014	W22	H	Unmethylated	Methylated
RLC00004Zm00004b00836	W22	H	Methylated	Methylated
RLC00004Zm00004b00836	W22	H	Methylated	Methylated
DTM00257Zm00004b00169	W22	L	Methylated	NA
DTH13063Zm00004b00011	W22	L	Unmethylated	NA
DTH13063Zm00004b00011	W22	L	Unmethylated	NA
RLG00001Zm00004b01331	W22	H	Methylated	NA
DTC00041Zm00004b00007	W22	NA	Methylated	NA
RLG00001Zm00004b01332	W22	H	Methylated	NA
RLG00001Zm00004b01332	W22	H	Methylated	NA
RLG00001Zm00004b01334	W22	H	Methylated	NA
RLG00001Zm00004b01334	W22	H	Methylated	NA
RLC00004Zm00004b00847	W22	H	Methylated	NA
RLC00002Zm00004b13463	W22	H	Methylated	NA
DTA00120Zm00004b00005	W22	M	Unmethylated	NA
DTH12290Zm00004b00042	W22	L	Methylated	Methylated
DTH12290Zm00004b00042	W22	L	Methylated	Methylated
DTA00117Zm00004b00105	W22	L	Unmethylated	Unmethylated
DTA00117Zm00004b00105	W22	L	Unmethylated	Unmethylated
RLC00002Zm00004b01029	W22	H	Methylated	NA
RLC00002Zm00004b01029	W22	H	Methylated	NA
RLC00002Zm00004bS0044	W22	H	Intermediate	NA
RLG00001Zm00004b01340	W22	H	Methylated	NA
RLG00001Zm00004b01340	W22	H	Methylated	NA
DTH00160Zm00004b00046	W22	L	Unmethylated	NA
DTH00160Zm00004b00046	W22	L	Unmethylated	NA
RLG00001Zm00004b01342	W22	H	Methylated	NA
RLG00001Zm00004b01342	W22	H	Methylated	NA
DTA00096Zm00004b00006	W22	NA	Methylated	Methylated
DTA00096Zm00004b00006	W22	NA	Methylated	Methylated
RLC00030Zm00004b00027	W22	L	Unmethylated	NA
RLC00232Zm00004b00002	W22	NA	Methylated	NA
DTH12232Zm00004b00084	W22	L	Methylated	NA
RLC00064Zm00004b00016	W22	L	Methylated	NA
DTM00257Zm00004b00156	W22	L	Methylated	NA
RLC00014Zm00004b00071	W22	H	Methylated	Methylated
RLC00023Zm00004bS0018	W22	H	Methylated	NA
RLC00023Zm00004bS0018	W22	H	Methylated	NA
RLG00539Zm00004b00002	W22	NA	Methylated	NA
RLG00001Zm00004b01350	W22	H	Methylated	Methylated
RLG00001Zm00004b01350	W22	H	Methylated	Methylated
RLG00006Zm00004bS0098	W22	H	Methylated	Methylated
RLG00006Zm00004bS0098	W22	H	Methylated	Methylated
DTA00172Zm00004b00324	W22	M	Unmethylated	NA
DTA00172Zm00004b00324	W22	M	Methylated	NA
RLC00004Zm00004b00869	W22	H	Methylated	NA
RLC00004Zm00004b00869	W22	H	Methylated	NA
DTH00098Zm00004b00163	W22	L	Unmethylated	Unmethylated
DTH00098Zm00004b00163	W22	L	Unmethylated	Unmethylated
DTA00102Zm00004b00044	W22	L	Methylated	Methylated
DTA00102Zm00004b00044	W22	L	Methylated	Methylated
RLC00013Zm00004b00073	W22	H	Methylated	Methylated
RLC00013Zm00004b00073	W22	H	Methylated	Methylated
DHH00002Zm00004b04892	W22	NA	Methylated	NA
DHH00002Zm00004b04892	W22	NA	Methylated	NA
RLC00013Zm00004b00074	W22	H	Methylated	NA
RLC00013Zm00004b00074	W22	H	Methylated	NA
RLG00001Zm00004b01357	W22	H	Methylated	NA
RLC00013Zm00004b00075	W22	H	Methylated	Methylated
RLC00013Zm00004b00075	W22	H	Methylated	Methylated
RLC00023Zm00004bS0019	W22	H	Methylated	NA
RLG00008Zm00004b00246	W22	M	Methylated	NA
RLG00008Zm00004b00246	W22	M	Methylated	NA
RLC00032Zm00004b00024	W22	L	Methylated	NA
RLC00032Zm00004b00024	W22	L	Methylated	NA
RLC00004Zm00004b00884	W22	H	Methylated	NA
RLC00004Zm00004b00884	W22	H	Methylated	NA
RLG00009Zm00004b00132	W22	H	Methylated	NA
RLG00009Zm00004b00132	W22	H	Methylated	NA
DTM00555Zm00004b00012	W22	L	Methylated	NA
DHH00002Zm00004b00452	W22	NA	Unmethylated	NA
DHH00002Zm00004b00452	W22	NA	Methylated	NA
RLC00002Zm00004b01087	W22	H	Methylated	NA
RLG00008Zm00004b00251	W22	M	Methylated	NA
RLG00008Zm00004b00252	W22	M	Methylated	NA
RLG00008Zm00004b00252	W22	M	Methylated	NA
RLC00002Zm00004b01093	W22	H	Methylated	Methylated
RLC00002Zm00004b01093	W22	H	Methylated	Methylated
RLG00008Zm00004b00253	W22	M	Methylated	NA
DTH00434Zm00004b00103	W22	L	Unmethylated	NA
RLG00001Zm00004b01393	W22	H	Methylated	Methylated
RLG00001Zm00004b01393	W22	H	Methylated	Methylated
RLG00003Zm00004b00741	W22	M	Methylated	Methylated
RLG00001Zm00004b01396	W22	H	Methylated	NA
RLG00001Zm00004b01396	W22	H	Methylated	NA
DTH00434Zm00004b00093	W22	L	Methylated	NA
DTH00434Zm00004b00093	W22	L	Unmethylated	NA
DTH12326Zm00004b00091	W22	L	Unmethylated	NA
DTH12326Zm00004b00091	W22	L	Unmethylated	NA
DTH13063Zm00004b00003	W22	L	Unmethylated	NA
RLX00065Zm00004b00006	W22	L	Unmethylated	NA
RLG00008Zm00004b00256	W22	M	Methylated	NA
RLG00008Zm00004b00256	W22	M	Methylated	NA
DTA00117Zm00004b00163	W22	L	Unmethylated	Methylated
DTA00117Zm00004b00163	W22	L	Unmethylated	Methylated
RLG00001Zm00004b01405	W22	H	Methylated	NA
RLG00001Zm00004b01405	W22	H	Methylated	NA
RLX00172Zm00004b00029	W22	L	Intermediate	NA
RLX00172Zm00004b00029	W22	L	Unmethylated	NA
RLG00001Zm00004b01406	W22	H	Unmethylated	Unmethylated
RLG00001Zm00004b01406	W22	H	Unmethylated	Unmethylated
RLG00001Zm00004b01408	W22	H	Unmethylated	Unmethylated
RLG00001Zm00004b01408	W22	H	Unmethylated	Unmethylated
RLG00003Zm00004b00759	W22	M	Methylated	NA
RLG00003Zm00004b00759	W22	M	Methylated	NA
RLC00019Zm00004b00049	W22	H	Methylated	NA
DHH00002Zm00004b00465	W22	NA	Unmethylated	Unmethylated
DHH00002Zm00004b00465	W22	NA	Unmethylated	Unmethylated
DTA00117Zm00004b00068	W22	L	Unmethylated	NA
DTA00117Zm00004b00068	W22	L	Unmethylated	NA
RLG00006Zm00004b03161	W22	H	Methylated	Methylated
RLG00008Zm00004b00261	W22	M	Methylated	NA
RLG00008Zm00004b00261	W22	M	Methylated	NA
DTA00073Zm00004b00058	W22	M	Unmethylated	Unmethylated
DTA00073Zm00004b00058	W22	M	Unmethylated	Unmethylated
DTH00102Zm00004b00142	W22	L	Unmethylated	NA
DTH00102Zm00004b00142	W22	L	Unmethylated	NA
DHH00002Zm00004b04933	W22	NA	Unmethylated	NA
DHH00002Zm00004b04933	W22	NA	Unmethylated	NA
RLG00007Zm00004b03142	W22	M	Methylated	NA
RLG00007Zm00004b00225	W22	M	Methylated	NA
RLG00007Zm00004b00225	W22	M	Methylated	NA
DTA00138Zm00004b00010	W22	NA	Methylated	Methylated
DTA00138Zm00004b00010	W22	NA	Unmethylated	Methylated
DHH00002Zm00004b00473	W22	NA	Methylated	Methylated
DHH00002Zm00004b00473	W22	NA	Methylated	Methylated
RLC00032Zm00004b00027	W22	L	Unmethylated	NA
RLC00032Zm00004b00027	W22	L	Unmethylated	NA
RLG00001Zm00004b01420	W22	H	Methylated	NA
RLG00001Zm00004b01420	W22	H	Methylated	NA
RLG00001Zm00004b01421	W22	H	Intermediate	NA
RLG00001Zm00004b01421	W22	H	Methylated	NA
DTH00058Zm00004b00029	W22	L	Unmethylated	Methylated
DTH00058Zm00004b00029	W22	L	Unmethylated	Methylated
DTA00114Zm00004b00097	W22	M	Methylated	Methylated
DTA00114Zm00004b00097	W22	M	Methylated	Methylated
RLC00002Zm00004b01142	W22	H	Methylated	NA
RLG00008Zm00004b00264	W22	M	Methylated	NA
RLG00008Zm00004b00264	W22	M	Methylated	NA
RLC00046Zm00004b00127	W22	L	Methylated	NA
RLC00046Zm00004b00127	W22	L	Unmethylated	NA
RLC00002Zm00004b01149	W22	H	Methylated	NA
RLC00002Zm00004b01149	W22	H	Methylated	NA
RLC00002Zm00004b01150	W22	H	Methylated	NA
RLC00002Zm00004b01150	W22	H	Methylated	NA
RLG00007Zm00004b00227	W22	M	Methylated	NA
RLG00007Zm00004b00227	W22	M	Methylated	NA
DTA00172Zm00004b00185	W22	M	Methylated	NA
DTA00172Zm00004b00185	W22	M	Methylated	NA
DTA00080Zm00004b00065	W22	H	Methylated	NA
DTA00080Zm00004b00065	W22	H	Methylated	NA
DTH00280Zm00004b00026	W22	M	Unmethylated	NA
RLG00001Zm00004b01431	W22	H	Methylated	NA
RLG00001Zm00004b01431	W22	H	Methylated	NA
RLC00002Zm00004b01155	W22	H	Methylated	Methylated
RLC00002Zm00004b01155	W22	H	Methylated	Methylated
RLG00001Zm00004b01433	W22	H	Methylated	NA
RLG00001Zm00004b01433	W22	H	Methylated	NA
RLC00032Zm00004b00028	W22	L	Methylated	NA
RLG00001Zm00004b01437	W22	H	Methylated	NA
RLG00008Zm00004b00266	W22	M	Methylated	Methylated
RLG00008Zm00004b00266	W22	M	Methylated	Methylated
RLG00009Zm00004b00138	W22	H	Methylated	NA
DTA00092Zm00004b00140	W22	M	Methylated	NA
DTA00092Zm00004b00140	W22	M	Methylated	NA
RLG00001Zm00004b01438	W22	H	Methylated	NA
RLG00001Zm00004b01438	W22	H	Methylated	NA
RLG00001Zm00004b01439	W22	H	Methylated	NA
RLC00002Zm00004b13482	W22	H	Methylated	NA
RLC00002Zm00004b13482	W22	H	Methylated	NA
RLG00001Zm00004b16019	W22	H	Methylated	NA
DHH00002Zm00004b00482	W22	NA	Methylated	Methylated
DHH00002Zm00004b00482	W22	NA	Unmethylated	Methylated
RLC00014Zm00004b00082	W22	H	Methylated	NA
RLC00014Zm00004b00082	W22	H	Methylated	NA
DTA00267Zm00004b00004	W22	NA	Unmethylated	Unmethylated
DTA00267Zm00004b00004	W22	NA	Unmethylated	Unmethylated
RLC00022Zm00004b00043	W22	H	Methylated	NA
RLC00022Zm00004b00043	W22	H	Methylated	NA
RLX25086Zm00004b00003	W22	NA	Methylated	NA
RLX25086Zm00004b00003	W22	NA	Methylated	NA
DTA00172Zm00004b00070	W22	M	Methylated	Methylated
DTA00172Zm00004b00070	W22	M	Methylated	Methylated
DTH00058Zm00004b00050	W22	L	Unmethylated	Methylated
DTH00058Zm00004b00050	W22	L	Methylated	Methylated
RLC00002Zm00004b01178	W22	H	Methylated	Methylated
RLG00001Zm00004b01453	W22	H	Methylated	Methylated
RLG00001Zm00004b01453	W22	H	Methylated	Methylated
DTH00102Zm00004b00334	W22	L	Methylated	NA
DTH00102Zm00004b00334	W22	L	Unmethylated	NA
RLX35569Zm00004b00001	W22	NA	Methylated	NA
RLX35569Zm00004b00001	W22	NA	Methylated	NA
DTH00102Zm00004b00097	W22	L	Unmethylated	Unmethylated
DTH00102Zm00004b00097	W22	L	Unmethylated	Unmethylated
RLG00001Zm00004b01460	W22	H	Methylated	Methylated
RLG00001Zm00004b01460	W22	H	Methylated	Methylated
RLC00002Zm00004b01187	W22	H	Methylated	NA
RLC00002Zm00004b01187	W22	H	Methylated	NA
RLG00001Zm00004b01464	W22	H	Methylated	NA
RLG00001Zm00004b01464	W22	H	Methylated	NA
RLG00001Zm00004b01465	W22	H	Methylated	NA
RLG00001Zm00004b01465	W22	H	Methylated	NA
RLC00013Zm00004b00087	W22	H	Methylated	NA
RLC00013Zm00004b00087	W22	H	Methylated	NA
RLC00014Zm00004b00085	W22	H	Methylated	NA
RLC00014Zm00004b00085	W22	H	Methylated	NA
DTH00102Zm00004b00103	W22	L	Unmethylated	Unmethylated
RLX29516Zm00004b00001	W22	NA	Unmethylated	Unmethylated
RLX29516Zm00004b00001	W22	NA	Unmethylated	Unmethylated
RLC00004Zm00004b00972	W22	H	Methylated	Methylated
RLC00004Zm00004b00972	W22	H	Methylated	Methylated
RLG00001Zm00004b01479	W22	H	Methylated	NA
RLC00002Zm00004b01205	W22	H	Methylated	NA
RLC00002Zm00004b01205	W22	H	Methylated	NA
RLG00009Zm00004bS0054	W22	H	Methylated	NA
RLG00009Zm00004bS0054	W22	H	Methylated	NA
DTA00114Zm00004b00095	W22	M	Methylated	NA
DTA00114Zm00004b00095	W22	M	Methylated	NA
DTH11862Zm00004b00015	W22	L	Unmethylated	NA
DTH11862Zm00004b00015	W22	L	Unmethylated	NA
DTH00320Zm00004b00056	W22	L	Methylated	NA
RLG00008Zm00004b02411	W22	M	Unmethylated	NA
RLG00008Zm00004b02411	W22	M	Unmethylated	NA
DTA00252Zm00004b00058	W22	L	Unmethylated	NA
DTA00252Zm00004b00058	W22	L	Unmethylated	NA
DTH12383Zm00004b00130	W22	NA	Unmethylated	NA
RLG00008Zm00004b00276	W22	M	Methylated	NA
RLG00008Zm00004b00276	W22	M	Methylated	NA
RLG00001Zm00004b01503	W22	H	Methylated	NA
RLG00007Zm00004b02185	W22	M	Methylated	NA
RLG00007Zm00004b02185	W22	M	Methylated	NA
DHH00002Zm00004b04984	W22	NA	Methylated	Methylated
DHH00002Zm00004b04984	W22	NA	Unmethylated	Methylated
RLG00006Zm00004b00354	W22	H	Methylated	NA
RLG00006Zm00004b00354	W22	H	Methylated	NA
DTM00257Zm00004b00140	W22	L	Methylated	Methylated
DTM00257Zm00004b00140	W22	L	Methylated	Methylated
RLG00001Zm00004b01507	W22	H	Methylated	NA
RLG00001Zm00004b01507	W22	H	Methylated	NA
DTM00257Zm00004b00163	W22	L	Methylated	Methylated
DTM00257Zm00004b00163	W22	L	Methylated	Methylated
RLG00001Zm00004b01508	W22	H	Methylated	NA
RLG00001Zm00004b01508	W22	H	Methylated	NA
DTH00102Zm00004b00111	W22	L	Unmethylated	Unmethylated
DTH00102Zm00004b00111	W22	L	Methylated	Unmethylated
RLG00001Zm00004b01511	W22	H	Methylated	NA
RLG00001Zm00004b01513	W22	H	Methylated	NA
RLG00001Zm00004b01513	W22	H	Methylated	NA
RLG00001Zm00004b01518	W22	H	Methylated	NA
RLG00001Zm00004b01518	W22	H	Methylated	NA
DTH00102Zm00004b00138	W22	L	Unmethylated	NA
DTA00141Zm00004b00021	W22	M	Methylated	NA
DTA00141Zm00004b00021	W22	M	Methylated	NA
DHH00002Zm00004b00516	W22	NA	Unmethylated	Unmethylated
DHH00002Zm00004b00516	W22	NA	Unmethylated	Unmethylated
RLG00001Zm00004b01522	W22	H	Methylated	Methylated
RLG00001Zm00004b01522	W22	H	Methylated	Methylated
RLG00001Zm00004b01523	W22	H	Methylated	Methylated
RLG00001Zm00004b01523	W22	H	Methylated	Methylated
RLG00007Zm00004b02187	W22	M	Methylated	Methylated
RLG00007Zm00004b02187	W22	M	Methylated	Methylated
RLG00001Zm00004b01525	W22	H	Methylated	NA
RLG00001Zm00004b01525	W22	H	Methylated	NA
RLG00001Zm00004b01526	W22	H	Methylated	NA
RLG00008Zm00004b00282	W22	M	Methylated	NA
RLG00008Zm00004b00282	W22	M	Methylated	NA
RLG00001Zm00004b01529	W22	H	Methylated	NA
RLG00001Zm00004b01529	W22	H	Methylated	NA
RLC00014Zm00004b00090	W22	H	Methylated	NA
RLC00013Zm00004b00098	W22	H	Methylated	Methylated
RLC00013Zm00004b00098	W22	H	Methylated	Methylated
DHH00002Zm00004b00521	W22	NA	Methylated	NA
RIL00008Zm00004b00027	W22	NA	Unmethylated	NA
RIL00008Zm00004b00027	W22	NA	Unmethylated	NA
RLG00009Zm00004b00146	W22	H	Methylated	NA
RLG00009Zm00004b00146	W22	H	Methylated	NA
RLC00002Zm00004b01246	W22	H	Methylated	NA
RLC00002Zm00004b01246	W22	H	Methylated	NA
RLG00001Zm00004b01547	W22	H	Methylated	NA
RLG00001Zm00004b01547	W22	H	Methylated	NA
RLG00001Zm00004b01548	W22	H	Methylated	NA
RLG00008Zm00004b00289	W22	M	Methylated	NA
RLG00008Zm00004b00289	W22	M	Methylated	NA
RIL00007Zm00004b00001	W22	NA	Methylated	Methylated
RIL00007Zm00004b00001	W22	NA	Methylated	Methylated
RLC00002Zm00004b01255	W22	H	Methylated	NA
RLC00002Zm00004b01255	W22	H	Methylated	NA
DTA00253Zm00004b00009	W22	NA	Methylated	NA
DTA00253Zm00004b00009	W22	NA	Methylated	NA
DTC00001Zm00004b00149	W22	H	Methylated	NA
DTA00060Zm00004b00040	W22	M	Methylated	NA
RLG00001Zm00004b13361	W22	H	Methylated	NA
RLG00003Zm00004b07640	W22	M	Methylated	NA
RLG00003Zm00004b07640	W22	M	Methylated	NA
DTH11636Zm00004b00169	W22	L	Unmethylated	Unmethylated
DTH11636Zm00004b00169	W22	L	Unmethylated	Unmethylated
RLC00013Zm00004b00101	W22	H	Methylated	NA
RLC00184Zm00004b00004	W22	L	Unmethylated	Unmethylated
RLC00184Zm00004b00004	W22	L	Unmethylated	Unmethylated
RLG00995Zm00004b00001	W22	NA	Methylated	NA
RLG00995Zm00004b00001	W22	NA	Methylated	NA
RLG00001Zm00004b01579	W22	H	Methylated	NA
RLG00001Zm00004b01579	W22	H	Methylated	NA
RLC00002Zm00004b01281	W22	H	Methylated	NA
RLC00002Zm00004b01281	W22	H	Methylated	NA
RLG25848Zm00004b00001	W22	NA	Methylated	NA
DTH00153Zm00004b00024	W22	L	Unmethylated	NA
DTH00153Zm00004b00024	W22	L	Unmethylated	NA
DTM00257Zm00004b00137	W22	L	Unmethylated	NA
DTM00257Zm00004b00137	W22	L	Intermediate	NA
DTH00280Zm00004b00024	W22	M	Unmethylated	Unmethylated
DTH00280Zm00004b00024	W22	M	Unmethylated	Unmethylated
RLC00002Zm00004bS0061	W22	H	Methylated	NA
RLG00001Zm00004b13367	W22	H	Methylated	NA
DTA00060Zm00004b00104	W22	M	Methylated	NA
DTA00060Zm00004b00104	W22	M	Methylated	NA
RLG00001Zm00004b01590	W22	H	Methylated	NA
RLG00001Zm00004b01590	W22	H	Methylated	NA
RLG12651Zm00004b00001	W22	NA	Methylated	NA
RLG12651Zm00004b00001	W22	NA	Methylated	NA
RLG00001Zm00004b01593	W22	H	Methylated	NA
RLG00001Zm00004b01593	W22	H	Methylated	NA
RLG00001Zm00004b01595	W22	H	Methylated	NA
RLG00001Zm00004b01595	W22	H	Methylated	NA
DTH12232Zm00004b00082	W22	L	Unmethylated	Unmethylated
DTH12232Zm00004b00082	W22	L	Unmethylated	Unmethylated
DTH00409Zm00004b00436	W22	L	Methylated	Methylated
DTH00409Zm00004b00436	W22	L	Methylated	Methylated
DTH00160Zm00004b00083	W22	L	Unmethylated	Intermediate
DTH00160Zm00004b00083	W22	L	Methylated	Intermediate
DHH00002Zm00004b05029	W22	NA	Methylated	Methylated
DHH00002Zm00004b05029	W22	NA	Methylated	Methylated
DTH12326Zm00004b00098	W22	L	Methylated	NA
DTH12326Zm00004b00098	W22	L	Methylated	NA
RLC00004Zm00004b01063	W22	H	Methylated	NA
RLC00004Zm00004b01063	W22	H	Methylated	NA
RLG00001Zm00004b01597	W22	H	Methylated	NA
RLG00001Zm00004b01597	W22	H	Methylated	NA
DHH00002Zm00004b05031	W22	NA	Methylated	NA
RLC00002Zm00004b01298	W22	H	Methylated	NA
RLC00002Zm00004b01298	W22	H	Methylated	NA
RLG00011Zm00004b00096	W22	L	Methylated	NA
RLC00004Zm00004b01066	W22	H	Methylated	NA
RLC00004Zm00004b01066	W22	H	Methylated	NA
RLC00019Zm00004b00056	W22	H	Methylated	NA
RLC00019Zm00004b00056	W22	H	Methylated	NA
RLC00318Zm00004b00004	W22	NA	Methylated	NA
RLC00318Zm00004b00004	W22	NA	Methylated	NA
RLC03696Zm00004b00001	W22	NA	Methylated	NA
RLC03696Zm00004b00001	W22	NA	Methylated	NA
RLG00001Zm00004b01605	W22	H	Methylated	NA
RLG00001Zm00004b01605	W22	H	Methylated	NA
DTH00409Zm00004b00055	W22	L	Unmethylated	Intermediate
RLG00333Zm00004b00001	W22	NA	Intermediate	Methylated
RLC00013Zm00004b00104	W22	H	Methylated	NA
RLC00013Zm00004b00104	W22	H	Methylated	NA
RLG00007Zm00004b00256	W22	M	Methylated	NA
RLG00001Zm00004b01619	W22	H	Methylated	NA
RLC00004Zm00004b01093	W22	H	Methylated	NA
RLC00004Zm00004b01093	W22	H	Methylated	NA
RLG00001Zm00004b01626	W22	H	Methylated	NA
RLG00001Zm00004b01626	W22	H	Methylated	NA
DTH00409Zm00004b00430	W22	L	Unmethylated	Unmethylated
DTH00409Zm00004b00430	W22	L	Methylated	Unmethylated
DTH00058Zm00004b00040	W22	L	Methylated	NA
DTH00058Zm00004b00040	W22	L	Unmethylated	NA
RLG00007Zm00004b03177	W22	M	Methylated	NA
DTH12393Zm00004b00082	W22	L	Methylated	NA
DTH12393Zm00004b00082	W22	L	Unmethylated	NA
RLC00014Zm00004b00098	W22	H	Methylated	NA
RLC00014Zm00004b00098	W22	H	Methylated	NA
DTA00119Zm00004b00006	W22	M	Methylated	NA
DTA00119Zm00004b00006	W22	M	Methylated	NA
RLG00007Zm00004b00266	W22	M	Methylated	Methylated
RLG00007Zm00004b00266	W22	M	Methylated	Methylated
RLG00003Zm00004b07679	W22	M	Methylated	NA
RLG00003Zm00004b07679	W22	M	Methylated	NA
RLC00002Zm00004b01355	W22	H	Methylated	NA
RLC00002Zm00004b01355	W22	H	Methylated	NA
DTH00102Zm00004b00098	W22	L	Unmethylated	NA
DTH00102Zm00004b00098	W22	L	Methylated	NA
DTH11636Zm00004b00021	W22	L	Unmethylated	Unmethylated
DTH11636Zm00004b00021	W22	L	Unmethylated	Unmethylated
RLC00002Zm00004b01361	W22	H	Methylated	NA
RLC00002Zm00004b01361	W22	H	Methylated	NA
RLG00333Zm00004b00002	W22	NA	Unmethylated	NA
RLG00001Zm00004b01656	W22	H	Methylated	NA
RLG00001Zm00004b01656	W22	H	Methylated	NA
RLG00006Zm00004b03173	W22	H	Methylated	NA
RLG00006Zm00004b03173	W22	H	Methylated	NA
RLC00014Zm00004bS0012	W22	H	Methylated	NA
RLX03572Zm00004b00001	W22	NA	Methylated	NA
RLX03572Zm00004b00001	W22	NA	Methylated	NA
RLG00001Zm00004b01662	W22	H	Methylated	Methylated
RLG00001Zm00004b01662	W22	H	Methylated	Methylated
DTH00327Zm00004b00102	W22	L	Unmethylated	Methylated
DTH00327Zm00004b00102	W22	L	Unmethylated	Methylated
RLG00018Zm00004b00365	W22	M	Methylated	Methylated
RLG00018Zm00004b00365	W22	M	Methylated	Methylated
RLC00002Zm00004b01395	W22	H	Methylated	Methylated
RLC00002Zm00004b01395	W22	H	Methylated	Methylated
DTH00409Zm00004b00053	W22	L	Unmethylated	Methylated
DTH00409Zm00004b00053	W22	L	Unmethylated	Methylated
DTH00409Zm00004b00520	W22	L	Unmethylated	Unmethylated
DTH00409Zm00004b00520	W22	L	Unmethylated	Unmethylated
RLG00051Zm00004b00004	W22	H	Methylated	NA
RLG00051Zm00004b00004	W22	H	Methylated	NA
RLG00007Zm00004b00276	W22	M	Methylated	NA
RLG00007Zm00004b00276	W22	M	Methylated	NA
RLG00001Zm00004b01679	W22	H	Methylated	NA
RLG00001Zm00004b01679	W22	H	Methylated	NA
RLC00019Zm00004b00064	W22	H	Methylated	Methylated
RLC00019Zm00004b00064	W22	H	Methylated	Methylated
RLC00002Zm00004b01418	W22	H	Methylated	NA
DTA00210Zm00004b00068	W22	H	Methylated	NA
DTA00210Zm00004b00068	W22	H	Methylated	NA
RLC00002Zm00004b01427	W22	H	Intermediate	Methylated
RLC00002Zm00004b01427	W22	H	Methylated	Methylated
RLC00019Zm00004b00066	W22	H	Methylated	NA
RLC00019Zm00004b00066	W22	H	Methylated	NA
RLG00001Zm00004b01691	W22	H	Methylated	NA
DTH00058Zm00004b00049	W22	L	Methylated	NA
DTH00058Zm00004b00049	W22	L	Methylated	NA
DTH00162Zm00004b00035	W22	L	Unmethylated	NA
DTH00162Zm00004b00035	W22	L	Unmethylated	NA
DTH00102Zm00004b00116	W22	L	Unmethylated	Methylated
DTH00102Zm00004b00116	W22	L	Methylated	Methylated
RLG00008Zm00004b00314	W22	M	Methylated	Methylated
RLG00008Zm00004b00314	W22	M	Methylated	Methylated
DTH00437Zm00004b00142	W22	L	Unmethylated	Unmethylated
DTH00437Zm00004b00142	W22	L	Unmethylated	Unmethylated
RLC00002Zm00004b01437	W22	H	Methylated	NA
DTA00149Zm00004b00003	W22	H	Methylated	NA
DTA00194Zm00004b00029	W22	H	Unmethylated	NA
DTA00194Zm00004b00029	W22	H	Unmethylated	NA
DHH00002Zm00004b00619	W22	NA	Unmethylated	NA
DTM00257Zm00004b00136	W22	L	Unmethylated	NA
DTM00257Zm00004b00136	W22	L	Unmethylated	NA
DTA00210Zm00004b00085	W22	H	Intermediate	Methylated
DTA00210Zm00004b00085	W22	H	Unmethylated	Methylated
RLG00007Zm00004b02201	W22	M	Methylated	NA
RLG00007Zm00004b02201	W22	M	Methylated	NA
DTH00409Zm00004b00376	W22	L	Methylated	NA
DTH00067Zm00004b00262	W22	L	Methylated	NA
DTH00067Zm00004b00262	W22	L	Methylated	NA
RLG00268Zm00004b00002	W22	NA	Intermediate	Methylated
RLG00268Zm00004b00002	W22	NA	Unmethylated	Methylated
RLC00002Zm00004b01463	W22	H	Methylated	NA
RLC00002Zm00004b01463	W22	H	Methylated	NA
RLC00002Zm00004b01469	W22	H	Methylated	Methylated
RLC00002Zm00004b01469	W22	H	Methylated	Methylated
DTH12326Zm00004b00118	W22	L	Methylated	NA
DTH12326Zm00004b00118	W22	L	Unmethylated	NA
RLC00004Zm00004b01214	W22	H	Methylated	Methylated
RLC00004Zm00004b01214	W22	H	Methylated	Methylated
RLG00060Zm00004b00058	W22	M	Methylated	NA
RLG00060Zm00004b00058	W22	M	Methylated	NA
RLC00004Zm00004b01227	W22	H	Methylated	Methylated
RLC00004Zm00004b01227	W22	H	Methylated	Methylated
DTH00280Zm00004b00242	W22	M	Unmethylated	NA
DTH00280Zm00004b00242	W22	M	Unmethylated	NA
DTA00192Zm00004b00048	W22	L	Unmethylated	Unmethylated
DTA00192Zm00004b00048	W22	L	Unmethylated	Unmethylated
DTA00119Zm00004b00042	W22	M	Methylated	NA
DTA00119Zm00004b00042	W22	M	Methylated	NA
RLG00001Zm00004b01730	W22	H	Methylated	Methylated
RLG00001Zm00004b01730	W22	H	Methylated	Methylated
DTH00409Zm00004b00435	W22	L	Methylated	Methylated
DTH00409Zm00004b00435	W22	L	Unmethylated	Methylated
RLC00002Zm00004b01494	W22	H	Methylated	NA
RLC00002Zm00004b01494	W22	H	Methylated	NA
RLG00011Zm00004b00987	W22	L	Unmethylated	NA
RLG00011Zm00004b00987	W22	L	Unmethylated	NA
DHH00002Zm00004b00652	W22	NA	Unmethylated	NA
DHH00002Zm00004b00652	W22	NA	Unmethylated	NA
DTH00327Zm00004b00388	W22	L	Unmethylated	NA
DTH00327Zm00004b00388	W22	L	Unmethylated	NA
RLC00002Zm00004b01514	W22	H	Methylated	NA
RLG00001Zm00004b01742	W22	H	Methylated	NA
RLG00001Zm00004b01742	W22	H	Methylated	NA
DTA00165Zm00004b00011	W22	NA	Methylated	NA
DTH00280Zm00004b00021	W22	M	Unmethylated	Unmethylated
DTH00280Zm00004b00021	W22	M	Unmethylated	Unmethylated
RLC00004Zm00004b01269	W22	H	Methylated	Methylated
RLC01752Zm00004b00001	W22	NA	Methylated	NA
RLC01752Zm00004b00001	W22	NA	Methylated	NA
DTH00409Zm00004b00005	W22	L	Methylated	NA
DTH00409Zm00004b00005	W22	L	Methylated	NA
RLG04509Zm00004b00001	W22	NA	Unmethylated	NA
RLG04509Zm00004b00001	W22	NA	Unmethylated	NA
RLG00006Zm00004bS0112	W22	H	Methylated	NA
RLG00006Zm00004bS0112	W22	H	Methylated	NA
DHH00002Zm00004b00663	W22	NA	Methylated	NA
DHH00002Zm00004b00663	W22	NA	Unmethylated	NA
RLG00007Zm00004b00300	W22	M	Methylated	Methylated
RLG00007Zm00004b00300	W22	M	Methylated	Methylated
RLG00001Zm00004b01758	W22	H	Methylated	NA
RLG00001Zm00004b01758	W22	H	Methylated	NA
RLG00003Zm00004b01023	W22	M	Methylated	NA
RLG00003Zm00004b01023	W22	M	Methylated	NA
RLG00008Zm00004b02425	W22	M	Methylated	NA
RLG00008Zm00004b02425	W22	M	Methylated	NA
DTA00185Zm00004b00001	W22	NA	Unmethylated	NA
RLC00002Zm00004b01548	W22	H	Methylated	NA
RLC00002Zm00004b01548	W22	H	Intermediate	NA
RLG00007Zm00004b00301	W22	M	Unmethylated	NA
RLG00007Zm00004b00301	W22	M	Unmethylated	NA
RLG00007Zm00004b00302	W22	M	Methylated	Methylated
RLG00007Zm00004b00302	W22	M	Methylated	Methylated
RLG00001Zm00004b01765	W22	H	Methylated	NA
RLG00001Zm00004b01766	W22	H	Methylated	NA
RLG00001Zm00004b01766	W22	H	Methylated	NA
RLG00001Zm00004b01767	W22	H	Methylated	Methylated
RLG00001Zm00004b01767	W22	H	Methylated	Methylated
DTA00066Zm00004b00017	W22	M	Unmethylated	NA
DTA00155Zm00004b00008	W22	NA	Unmethylated	Methylated
DTA00155Zm00004b00008	W22	NA	Unmethylated	Methylated
RLG25834Zm00004b00001	W22	NA	Methylated	NA
RLG25834Zm00004b00001	W22	NA	Methylated	NA
RLC00014Zm00004b00111	W22	H	Methylated	NA
RLC00014Zm00004b00111	W22	H	Intermediate	NA
DTH00102Zm00004b00816	W22	L	Methylated	Methylated
DTH00102Zm00004b00816	W22	L	Methylated	Methylated
DTH11862Zm00004b00017	W22	L	Methylated	Methylated
DTH11862Zm00004b00017	W22	L	Methylated	Methylated
RLG00007Zm00004b00304	W22	M	Methylated	NA
RLG00007Zm00004b00304	W22	M	Methylated	NA
RLG00001Zm00004b01770	W22	H	Methylated	NA
RLG00001Zm00004b01770	W22	H	Methylated	NA
RLC00004Zm00004b01296	W22	H	Methylated	NA
RLC00004Zm00004b01296	W22	H	Methylated	NA
RLC00014Zm00004b00112	W22	H	Methylated	NA
RLC00014Zm00004b00112	W22	H	Methylated	NA
RLX00369Zm00004b00001	W22	NA	Methylated	NA
RLX00369Zm00004b00001	W22	NA	Methylated	NA
RLG00001Zm00004b01772	W22	H	Methylated	NA
RLG00001Zm00004b01772	W22	H	Methylated	NA
RLC00014Zm00004b00114	W22	H	Methylated	NA
RLC00014Zm00004b00114	W22	H	Methylated	NA
DTM00460Zm00004b00012	W22	L	Methylated	NA
RLG00001Zm00004b13399	W22	H	Methylated	NA
RLG00001Zm00004b01785	W22	H	Methylated	NA
RLC00002Zm00004b01578	W22	H	Methylated	NA
RLG00001Zm00004b01789	W22	H	Methylated	NA
RLG00001Zm00004b01789	W22	H	Methylated	NA
RLG00001Zm00004b01791	W22	H	Methylated	NA
RLG00001Zm00004b01791	W22	H	Methylated	NA
RLG00001Zm00004b11815	W22	H	Methylated	NA
RLG00001Zm00004b11815	W22	H	Methylated	NA
RLG00038Zm00004b00161	W22	H	Methylated	NA
RLX30816Zm00004b00001	W22	NA	Methylated	Methylated
RLX30816Zm00004b00001	W22	NA	Methylated	Methylated
RLG00001Zm00004b11819	W22	H	Methylated	NA
RIT00001Zm00004b00148	W22	NA	Unmethylated	NA
RIT00001Zm00004b00148	W22	NA	Methylated	NA
RLG03805Zm00004b00003	W22	NA	Methylated	Methylated
RLG03805Zm00004b00003	W22	NA	Methylated	Methylated
DTH00374Zm00004b00001	W22	NA	Unmethylated	Unmethylated
DTH00058Zm00004b00070	W22	L	Unmethylated	Unmethylated
DTH00058Zm00004b00070	W22	L	Unmethylated	Unmethylated
RLC00013Zm00004b00667	W22	H	Methylated	NA
RLC00013Zm00004b00667	W22	H	Methylated	NA
RLG00008Zm00004b02096	W22	M	Methylated	NA
RLG00008Zm00004b02096	W22	M	Methylated	NA
DTM00257Zm00004b00222	W22	L	Unmethylated	NA
DTM00257Zm00004b00222	W22	L	Unmethylated	NA
DTH11932Zm00004b00021	W22	M	Methylated	NA
DTH00358Zm00004b00020	W22	L	Unmethylated	Unmethylated
DTH00358Zm00004b00020	W22	L	Unmethylated	Unmethylated
RLG00007Zm00004b02782	W22	M	Methylated	Methylated
RLG00007Zm00004b02782	W22	M	Methylated	Methylated
RLG04036Zm00004b00004	W22	NA	Unmethylated	Methylated
RLG04036Zm00004b00004	W22	NA	Unmethylated	Methylated
RLC00032Zm00004b00256	W22	L	Methylated	Methylated
RLC00032Zm00004b00256	W22	L	Methylated	Methylated
RLC00002Zm00004b09095	W22	H	Methylated	Methylated
RLG00011Zm00004b00836	W22	L	Unmethylated	NA
RLG00011Zm00004b00836	W22	L	Unmethylated	NA
DTA00383Zm00004b00140	W22	M	Methylated	NA
RLC00030Zm00004b00242	W22	L	Unmethylated	NA
RLC00030Zm00004b00242	W22	L	Unmethylated	NA
RLC00004Zm00004b07561	W22	H	Methylated	NA
RLC00004Zm00004b07561	W22	H	Methylated	NA
RLX30794Zm00004b00001	W22	NA	Methylated	Methylated
RLX30794Zm00004b00001	W22	NA	Methylated	Methylated
DTH00098Zm00004b00357	W22	L	Unmethylated	NA
RIL00018Zm00004b00004	W22	NA	Unmethylated	NA
RIL00018Zm00004b00004	W22	NA	Unmethylated	NA
DTT00021Zm00004b00095	W22	L	Unmethylated	NA
RLG00006Zm00004b02774	W22	H	Methylated	NA
RLG00011Zm00004b00913	W22	L	Unmethylated	NA
RLG00011Zm00004b00913	W22	L	Unmethylated	NA
RLC00014Zm00004b00683	W22	H	Methylated	Methylated
RLC00014Zm00004b00683	W22	H	Methylated	Methylated
RLC00004Zm00004b07570	W22	H	Methylated	NA
RLC00004Zm00004b07570	W22	H	Methylated	NA
RLX13283Zm00004bS0001	W22	NA	Methylated	NA
RLX13283Zm00004bS0001	W22	NA	Methylated	NA
RLC00014Zm00004b00684	W22	H	Methylated	NA
RLC00014Zm00004b00684	W22	H	Methylated	NA
RLG00001Zm00004b11839	W22	H	Methylated	NA
DTH12181Zm00004b00094	W22	L	Unmethylated	Methylated
DTH12181Zm00004b00094	W22	L	Unmethylated	Methylated
DTA00033Zm00004b00001	W22	NA	Methylated	Methylated
DTA00033Zm00004b00001	W22	NA	Methylated	Methylated
RLG00312Zm00004b00016	W22	NA	Methylated	Unmethylated
RLG00312Zm00004b00016	W22	NA	Unmethylated	Unmethylated
DTH12393Zm00004b00094	W22	L	Unmethylated	Unmethylated
DTH12393Zm00004b00094	W22	L	Methylated	Unmethylated
RLX25171Zm00004b00005	W22	NA	Unmethylated	NA
RLX25171Zm00004b00005	W22	NA	Unmethylated	NA
DTH12181Zm00004b00013	W22	L	Unmethylated	Methylated
DTH12181Zm00004b00013	W22	L	Methylated	Methylated
RLG00003Zm00004b06320	W22	M	Methylated	NA
RLC00002Zm00004b09125	W22	H	Methylated	Methylated
RLC00002Zm00004b09125	W22	H	Methylated	Methylated
RLG00001Zm00004b11857	W22	H	Methylated	NA
RLG00001Zm00004b11857	W22	H	Methylated	NA
RLG00018Zm00004b00316	W22	M	Methylated	Methylated
RLG00018Zm00004b00316	W22	M	Methylated	Methylated
RLG00011Zm00004b00846	W22	L	Methylated	NA
RLG00011Zm00004b00846	W22	L	Methylated	NA
RLC00046Zm00004b00118	W22	L	Unmethylated	Methylated
RLC00046Zm00004b00118	W22	L	Unmethylated	Methylated
DTA00383Zm00004b00216	W22	M	Methylated	NA
DTA00383Zm00004b00216	W22	M	Methylated	NA
DTH12290Zm00004b00014	W22	L	Unmethylated	Unmethylated
DTH12290Zm00004b00014	W22	L	Unmethylated	Unmethylated
DTH00057Zm00004b00090	W22	M	Methylated	Methylated
DTH00057Zm00004b00090	W22	M	Methylated	Methylated
RLC00004Zm00004b07604	W22	H	Methylated	NA
RLC00004Zm00004b07604	W22	H	Methylated	NA
RLG00001Zm00004b11875	W22	H	Methylated	NA
RLG00001Zm00004b11875	W22	H	Methylated	NA
RLG00001Zm00004b11877	W22	H	Methylated	NA
RLG00001Zm00004b11877	W22	H	Methylated	NA
RLG00001Zm00004b11896	W22	H	Methylated	NA
RLG00001Zm00004b11896	W22	H	Methylated	NA
RLG00001Zm00004b11906	W22	H	Methylated	NA
RLG00001Zm00004b11906	W22	H	Methylated	NA
RLG00001Zm00004b12756	W22	H	Methylated	NA
RLG00001Zm00004b11907	W22	H	Methylated	NA
RLG00001Zm00004b11907	W22	H	Methylated	NA
RLG00001Zm00004b12759	W22	H	Methylated	NA
RLG00001Zm00004b12759	W22	H	Methylated	NA
DTM00257Zm00004b00214	W22	L	Methylated	NA
DTM00257Zm00004b00214	W22	L	Methylated	NA
RLG00722Zm00004b00005	W22	NA	Methylated	NA
RLG00001Zm00004b11912	W22	H	Methylated	NA
DHH00002Zm00004b09233	W22	NA	Methylated	Methylated
RLG00001Zm00004b11917	W22	H	Methylated	NA
DTC00001Zm00004b00148	W22	H	Methylated	NA
DTA00104Zm00004b00024	W22	L	Methylated	NA
DTA00104Zm00004b00024	W22	L	Methylated	NA
RLG00008Zm00004b02873	W22	M	Methylated	NA
RLG00008Zm00004b02873	W22	M	Methylated	NA
RLG00007Zm00004b01869	W22	M	Methylated	NA
RLG00003Zm00004b06353	W22	M	Methylated	NA
RLG00003Zm00004b06353	W22	M	Methylated	NA
RLG00007Zm00004b01870	W22	M	Methylated	NA
RLG00007Zm00004b01870	W22	M	Methylated	NA
DTC00001Zm00004b00093	W22	H	Methylated	Methylated
DTC00001Zm00004b00093	W22	H	Methylated	Methylated
RLG00008Zm00004b02266	W22	M	Methylated	Methylated
RLG00008Zm00004b02266	W22	M	Methylated	Methylated
RLG01804Zm00004b00002	W22	NA	Methylated	NA
RLG01804Zm00004b00002	W22	NA	Methylated	NA
RLC00002Zm00004b09190	W22	H	Methylated	NA
RLC00002Zm00004b09190	W22	H	Methylated	NA
RLG00001Zm00004b12766	W22	H	Methylated	Methylated
RLG00001Zm00004b12766	W22	H	Methylated	Methylated
RLG30079Zm00004b00001	W22	NA	Methylated	NA
RLG30079Zm00004b00001	W22	NA	Methylated	NA
RLC00033Zm00004b00104	W22	M	Methylated	NA
RLC00033Zm00004b00104	W22	M	Methylated	NA
RLG00001Zm00004b11932	W22	H	Methylated	NA
RLG00001Zm00004b11932	W22	H	Methylated	NA
RLG00001Zm00004b11937	W22	H	Methylated	Methylated
RLG00001Zm00004b11937	W22	H	Methylated	Methylated
RLG00008Zm00004b02267	W22	M	Methylated	NA
RLG00008Zm00004b02267	W22	M	Methylated	NA
RLG00051Zm00004b00045	W22	H	Methylated	NA
RLG00051Zm00004b00045	W22	H	Methylated	NA
RLG00001Zm00004b11949	W22	H	Methylated	NA
DHH00002Zm00004b09246	W22	NA	Methylated	NA
DHH00002Zm00004b09246	W22	NA	Methylated	NA
RLG00001Zm00004b11953	W22	H	Methylated	NA
RLG00001Zm00004b11953	W22	H	Methylated	NA
RLC00004Zm00004b07650	W22	H	Methylated	NA
DTH00057Zm00004b00017	W22	M	Methylated	Methylated
DTH00057Zm00004b00017	W22	M	Unmethylated	Methylated
RLG01918Zm00004b00003	W22	NA	Methylated	Methylated
RLG01918Zm00004b00003	W22	NA	Methylated	Methylated
RLG00001Zm00004b12774	W22	H	Methylated	Methylated
RLG00001Zm00004b12774	W22	H	Methylated	Methylated
DTA00060Zm00004b00035	W22	M	Methylated	Methylated
DTA00060Zm00004b00035	W22	M	Methylated	Methylated
RLG00001Zm00004b11966	W22	H	Methylated	Methylated
RLG00001Zm00004b11968	W22	H	Methylated	NA
RLG00001Zm00004b11968	W22	H	Methylated	NA
RLG00001Zm00004b11970	W22	H	Methylated	NA
RLG00001Zm00004b11970	W22	H	Methylated	NA
RLG00007Zm00004b01877	W22	M	Methylated	NA
RLG00007Zm00004b01877	W22	M	Methylated	NA
RLG00001Zm00004b11985	W22	H	Methylated	NA
RLX09623Zm00004b00001	W22	NA	Methylated	NA
RLG00003Zm00004b06372	W22	M	Methylated	NA
RLG00001Zm00004b12000	W22	H	Methylated	NA
RLG00001Zm00004b12000	W22	H	Methylated	NA
RLG00001Zm00004b12002	W22	H	Methylated	NA
RLG00001Zm00004b12002	W22	H	Methylated	NA
RLG00006Zm00004b02806	W22	H	Methylated	NA
RLG00006Zm00004b02806	W22	H	Methylated	NA
RLG00001Zm00004b12005	W22	H	Methylated	NA
DTA00172Zm00004b00242	W22	M	Unmethylated	Methylated
DTA00172Zm00004b00242	W22	M	Unmethylated	Methylated
RLG00001Zm00004b12793	W22	H	Methylated	NA
RLG00001Zm00004b12793	W22	H	Methylated	NA
RLG00001Zm00004b12020	W22	H	Methylated	NA
RLG01968Zm00004b00003	W22	NA	Methylated	NA
RLG01968Zm00004b00003	W22	NA	Methylated	NA
DTH12383Zm00004b00198	W22	NA	Methylated	NA
DTH12383Zm00004b00198	W22	NA	Methylated	NA
DHH00002Zm00004b04165	W22	NA	Unmethylated	NA
DHH00002Zm00004b04165	W22	NA	Unmethylated	NA
RLG00001Zm00004b12029	W22	H	Methylated	NA
RLG00001Zm00004b12029	W22	H	Methylated	NA
RLG00001Zm00004b12031	W22	H	Methylated	NA
RLG00001Zm00004b12031	W22	H	Methylated	NA
RLG00001Zm00004b12800	W22	H	Methylated	NA
RLC00004Zm00004b07670	W22	H	Methylated	Methylated
RLC00004Zm00004b07670	W22	H	Methylated	Methylated
RLC00019Zm00004b00399	W22	H	Methylated	NA
RLC00019Zm00004b00399	W22	H	Methylated	NA
RLG00003Zm00004b06387	W22	M	Methylated	NA
RLG00003Zm00004b06387	W22	M	Methylated	NA
RLC00014Zm00004b00693	W22	H	Methylated	NA
RLC00014Zm00004b00693	W22	H	Methylated	NA
RLG00001Zm00004b12052	W22	H	Methylated	NA
RLG00001Zm00004b12053	W22	H	Methylated	NA
RLG00008Zm00004b02136	W22	M	Methylated	NA
RLG00008Zm00004b02136	W22	M	Methylated	NA
RLX30689Zm00004b00001	W22	NA	Methylated	NA
RLX30689Zm00004b00001	W22	NA	Methylated	NA
RLG00001Zm00004b12056	W22	H	Methylated	NA
RLG00003Zm00004b06393	W22	M	Methylated	NA
RLG00003Zm00004b06393	W22	M	Methylated	NA
RLG00003Zm00004b10075	W22	M	Methylated	NA
RLG00003Zm00004b10075	W22	M	Methylated	NA
DTH10310Zm00004b00025	W22	L	Methylated	NA
DTH10310Zm00004b00025	W22	L	Methylated	NA
RLX06974Zm00004b00003	W22	NA	Methylated	NA
DTH00311Zm00004b00055	W22	L	Unmethylated	NA
DTH00311Zm00004b00055	W22	L	Unmethylated	NA
RLG00001Zm00004b12070	W22	H	Methylated	NA
RLG00001Zm00004b12070	W22	H	Methylated	NA
RLG00006Zm00004b02833	W22	H	Methylated	NA
RLG00006Zm00004b02833	W22	H	Methylated	NA
RLG00001Zm00004b12073	W22	H	Methylated	NA
RLG00008Zm00004b02273	W22	M	Methylated	Methylated
RLG00008Zm00004b02273	W22	M	Methylated	Methylated
DTH00154Zm00004b00507	W22	L	Methylated	NA
RLG00006Zm00004b02836	W22	H	Methylated	NA
RLG00006Zm00004b02836	W22	H	Methylated	NA
RLG00001Zm00004b12085	W22	H	Methylated	Methylated
RLG00001Zm00004b12085	W22	H	Methylated	Methylated
RLG00001Zm00004b12089	W22	H	Methylated	NA
RLG00001Zm00004b12089	W22	H	Methylated	NA
DTC00045Zm00004b00003	W22	NA	Methylated	NA
DTC00045Zm00004b00003	W22	NA	Methylated	NA
RLG00010Zm00004b00832	W22	H	Methylated	NA
RLG00010Zm00004b00832	W22	H	Methylated	NA
RLG00001Zm00004b12100	W22	H	Methylated	NA
RLC00004Zm00004b07681	W22	H	Methylated	NA
RLG00001Zm00004b12108	W22	H	Methylated	NA
RLG00001Zm00004b12132	W22	H	Methylated	NA
RLG00001Zm00004b12132	W22	H	Methylated	NA
RLG00001Zm00004b12135	W22	H	Methylated	NA
RLG00001Zm00004b12135	W22	H	Methylated	NA
RLG00001Zm00004b12142	W22	H	Methylated	NA
RLG00001Zm00004b12142	W22	H	Methylated	NA
RLG00001Zm00004b12145	W22	H	Methylated	NA
RLG00001Zm00004b12145	W22	H	Methylated	NA
RLG00001Zm00004b12147	W22	H	Methylated	NA
RLG00001Zm00004b12147	W22	H	Methylated	NA
RLC00052Zm00004b00106	W22	M	Methylated	NA
RLC00052Zm00004b00106	W22	M	Unmethylated	NA
DTA00291Zm00004b00016	W22	M	Methylated	NA
DTA00291Zm00004b00016	W22	M	Methylated	NA
RLC00014Zm00004b00696	W22	H	Methylated	NA
RLG00001Zm00004b12155	W22	H	Methylated	NA
DTM18873Zm00004b00002	W22	NA	Intermediate	Intermediate
DTM18873Zm00004b00002	W22	NA	Unmethylated	Intermediate
DTH00058Zm00004b00054	W22	L	Methylated	NA
DTH00058Zm00004b00054	W22	L	Methylated	NA
RLG00001Zm00004b12167	W22	H	Methylated	NA
RLG00001Zm00004b12178	W22	H	Methylated	NA
RLG00024Zm00004b00373	W22	H	Methylated	NA
RLG00001Zm00004b12185	W22	H	Methylated	NA
RLG00024Zm00004b00375	W22	H	Methylated	NA
RLG00024Zm00004b00375	W22	H	Methylated	NA
DTH00067Zm00004b00060	W22	L	Unmethylated	Unmethylated
DTH00067Zm00004b00060	W22	L	Unmethylated	Unmethylated
RLG00001Zm00004b12196	W22	H	Methylated	NA
RLG00001Zm00004b12196	W22	H	Methylated	NA
DTH00389Zm00004b00009	W22	L	Methylated	NA
DTH00389Zm00004b00009	W22	L	Methylated	NA
RLG00036Zm00004b00163	W22	H	Methylated	NA
RLG00036Zm00004b00163	W22	H	Methylated	NA
RLG00024Zm00004b00398	W22	H	Methylated	Methylated
RLG00024Zm00004b00398	W22	H	Methylated	Methylated
RLC00002Zm00004b09249	W22	H	Methylated	NA
RLC00002Zm00004b09249	W22	H	Methylated	NA
RLG00024Zm00004b00389	W22	H	Methylated	Methylated
RLG00024Zm00004b00389	W22	H	Methylated	Methylated
DTH00327Zm00004b00036	W22	L	Methylated	NA
DTH00327Zm00004b00036	W22	L	Methylated	NA
DTH12941Zm00004b00001	W22	NA	Unmethylated	Methylated
DTH12941Zm00004b00001	W22	NA	Intermediate	Methylated
RLG00024Zm00004b00390	W22	H	Methylated	Methylated
RLG00024Zm00004b00390	W22	H	Methylated	Methylated
RLG00008Zm00004b02163	W22	M	Methylated	Methylated
RLG00008Zm00004b02163	W22	M	Methylated	Methylated
DTM00460Zm00004b00048	W22	L	Unmethylated	NA
DTM00460Zm00004b00048	W22	L	Unmethylated	NA
RLG00036Zm00004b00160	W22	H	Methylated	NA
RLG00036Zm00004b00160	W22	H	Methylated	NA
RLG11388Zm00004b00001	W22	NA	Methylated	NA
RLG11388Zm00004b00001	W22	NA	Methylated	NA
DTC00001Zm00004b00165	W22	H	Methylated	NA
DTC00001Zm00004b00165	W22	H	Methylated	NA
RLG00008Zm00004b03021	W22	M	Methylated	Methylated
RLG00008Zm00004b03021	W22	M	Methylated	Methylated
RLG00001Zm00004b12229	W22	H	Methylated	Methylated
RLG00001Zm00004b12231	W22	H	Methylated	NA
DTA00102Zm00004b00128	W22	L	Methylated	NA
DTA00102Zm00004b00128	W22	L	Methylated	NA
DTH00154Zm00004b00415	W22	L	Methylated	NA
DTH00154Zm00004b00415	W22	L	Methylated	NA
RLG00001Zm00004b12234	W22	H	Methylated	NA
RLG00001Zm00004b12234	W22	H	Methylated	NA
RLG00001Zm00004b15300	W22	H	Methylated	NA
RLC00004Zm00004b07693	W22	H	Methylated	NA
RLC00004Zm00004b07693	W22	H	Methylated	NA
RLG00001Zm00004b12239	W22	H	Methylated	NA
RLG00001Zm00004b12239	W22	H	Methylated	NA
RIL00024Zm00004b00006	W22	NA	Methylated	NA
DTH00434Zm00004b00149	W22	L	Unmethylated	NA
DTH00434Zm00004b00149	W22	L	Unmethylated	NA
RLG00001Zm00004b12247	W22	H	Methylated	NA
RLG00001Zm00004b12247	W22	H	Methylated	NA
RLG00001Zm00004b12248	W22	H	Methylated	Methylated
RLG00001Zm00004b12248	W22	H	Unmethylated	Methylated
RLC00023Zm00004b00400	W22	H	Methylated	NA
RLC00023Zm00004b00400	W22	H	Methylated	NA
DTM00257Zm00004b00211	W22	L	Unmethylated	NA
RLG00001Zm00004b12252	W22	H	Methylated	NA
RLG00001Zm00004b12252	W22	H	Methylated	NA
RLG00001Zm00004b12275	W22	H	Methylated	NA
RLG00001Zm00004b12275	W22	H	Methylated	NA
DHH00002Zm00004b09301	W22	NA	Methylated	Methylated
DHH00002Zm00004b09301	W22	NA	Intermediate	Methylated
RLG00007Zm00004b02027	W22	M	Methylated	NA
RLG00001Zm00004b12276	W22	H	Methylated	NA
RLG00001Zm00004b12276	W22	H	Methylated	NA
RLG00107Zm00004b00023	W22	H	Methylated	NA
RLG00107Zm00004b00023	W22	H	Methylated	NA
DTH00102Zm00004b00274	W22	L	Methylated	NA
DTH00102Zm00004b00274	W22	L	Unmethylated	NA
RLG00038Zm00004b00168	W22	H	Methylated	NA
RLG00038Zm00004b00168	W22	H	Methylated	NA
DTH00154Zm00004b00522	W22	L	Unmethylated	Unmethylated
RLX27829Zm00004b00001	W22	NA	Methylated	NA
RLX27829Zm00004b00001	W22	NA	Methylated	NA
RLG00001Zm00004b12285	W22	H	Methylated	NA
RLC00002Zm00004b09288	W22	H	Methylated	NA
RLC00002Zm00004b09288	W22	H	Methylated	NA
DTH00119Zm00004b00037	W22	L	Methylated	NA
DTH00119Zm00004b00037	W22	L	Unmethylated	NA
RLG00001Zm00004b12291	W22	H	Methylated	NA
RLG00001Zm00004b12291	W22	H	Methylated	NA
DTA00114Zm00004b00068	W22	M	Methylated	NA
RLG00008Zm00004b02170	W22	M	Methylated	Methylated
RLC00023Zm00004b00423	W22	H	Unmethylated	NA
RLC00023Zm00004b00423	W22	H	Unmethylated	NA
RLG00020Zm00004b00420	W22	H	Unmethylated	NA
RLG00020Zm00004b00420	W22	H	Methylated	NA
RLG00058Zm00004b00110	W22	M	Methylated	NA
RLG00058Zm00004b00110	W22	M	Methylated	NA
DTH00154Zm00004b00437	W22	L	Methylated	NA
DTH00154Zm00004b00437	W22	L	Methylated	NA
RLG00008Zm00004b02173	W22	M	Methylated	Methylated
RLG00008Zm00004b02173	W22	M	Methylated	Methylated
RLG00001Zm00004b12296	W22	H	Unmethylated	Methylated
RLG00001Zm00004b12296	W22	H	Methylated	Methylated
RLG00001Zm00004b12297	W22	H	Methylated	NA
RLC00004Zm00004b08126	W22	H	Methylated	NA
RLG30601Zm00004b00001	W22	NA	Methylated	Methylated
RLG30601Zm00004b00001	W22	NA	Methylated	Methylated
DTA00141Zm00004b00103	W22	M	Methylated	NA
DTA00141Zm00004b00103	W22	M	Methylated	NA
RLG00001Zm00004b12303	W22	H	Methylated	NA
RLG00001Zm00004b12303	W22	H	Methylated	NA
RLG30600Zm00004b00001	W22	NA	Methylated	NA
RLG30600Zm00004b00001	W22	NA	Methylated	NA
RLG00001Zm00004b12305	W22	H	Methylated	NA
RLG00001Zm00004b12305	W22	H	Methylated	NA
RLG00001Zm00004b12309	W22	H	Methylated	NA
RLG00001Zm00004b12309	W22	H	Methylated	NA
RLX01933Zm00004b00001	W22	NA	Methylated	NA
RLX01933Zm00004b00001	W22	NA	Methylated	NA
RLG00001Zm00004b12324	W22	H	Methylated	NA
RLG00001Zm00004b12324	W22	H	Methylated	NA
RLC00014Zm00004b00701	W22	H	Methylated	NA
DTH00102Zm00004b00272	W22	L	Unmethylated	NA
DTH00102Zm00004b00272	W22	L	Methylated	NA
DTH00351Zm00004b00065	W22	L	Methylated	NA
RLG30022Zm00004b00001	W22	NA	Methylated	NA
RLG30022Zm00004b00001	W22	NA	Methylated	NA
DTH00067Zm00004b00341	W22	L	Unmethylated	NA
DTH00067Zm00004b00341	W22	L	Unmethylated	NA
RLC00002Zm00004b09314	W22	H	Methylated	NA
RLC00002Zm00004b09314	W22	H	Methylated	NA
RLG00008Zm00004b02178	W22	M	Methylated	NA
RLG00008Zm00004b02178	W22	M	Methylated	NA
DTA00144Zm00004b00011	W22	M	Methylated	NA
DTA00144Zm00004b00011	W22	M	Methylated	NA
DTC00001Zm00004b00056	W22	H	Methylated	Methylated
DTC00001Zm00004b00056	W22	H	Methylated	Methylated
RLC00004Zm00004b07746	W22	H	Methylated	NA
RLC00004Zm00004b07746	W22	H	Methylated	NA
RLG00007Zm00004b02033	W22	M	Methylated	NA
RLG00007Zm00004b02033	W22	M	Methylated	NA
RLX30586Zm00004b00001	W22	NA	Methylated	NA
RLX30586Zm00004b00001	W22	NA	Methylated	NA
DTH00102Zm00004b01088	W22	L	Unmethylated	Methylated
DTH00102Zm00004b01088	W22	L	Unmethylated	Methylated
RLC00004Zm00004b07748	W22	H	Methylated	NA
RLC00004Zm00004b07748	W22	H	Methylated	NA
RLC00013Zm00004b00688	W22	H	Methylated	NA
RLC00013Zm00004b00688	W22	H	Methylated	NA
DTA00073Zm00004b00127	W22	M	Unmethylated	Unmethylated
DTA00073Zm00004b00127	W22	M	Unmethylated	Unmethylated
RLC00002Zm00004b09326	W22	H	Methylated	Methylated
RLG00001Zm00004b12363	W22	H	Methylated	NA
RLG00001Zm00004b12363	W22	H	Methylated	NA
RLG00001Zm00004b12367	W22	H	Methylated	NA
RLG00001Zm00004b12367	W22	H	Methylated	NA
RLG00003Zm00004b06481	W22	M	Methylated	NA
RLG00003Zm00004b06481	W22	M	Methylated	NA
RLC00019Zm00004b00434	W22	H	Methylated	Methylated
RLG00003Zm00004b06482	W22	M	Methylated	NA
RLG00003Zm00004b06482	W22	M	Methylated	NA
RLG00001Zm00004b12376	W22	H	Methylated	NA
RLG00001Zm00004b12376	W22	H	Methylated	NA
RLG00009Zm00004b01306	W22	H	Methylated	NA
RLG00009Zm00004b01306	W22	H	Methylated	NA
RLG00005Zm00004b02437	W22	H	Methylated	NA
RLG00005Zm00004b02437	W22	H	Methylated	NA
DHH00002Zm00004b09335	W22	NA	Methylated	NA
DHH00002Zm00004b09335	W22	NA	Intermediate	NA
RLC00013Zm00004b00690	W22	H	Methylated	Methylated
RLC00013Zm00004b00690	W22	H	Methylated	Methylated
RLX00092Zm00004b00042	W22	NA	Methylated	NA
RLX00092Zm00004b00042	W22	NA	Methylated	NA
RLC00004Zm00004b07760	W22	H	Methylated	NA
RLX30567Zm00004b00001	W22	NA	Methylated	NA
RLX30567Zm00004b00001	W22	NA	Methylated	NA
RLG00008Zm00004b02193	W22	M	Methylated	NA
RLG00008Zm00004b02193	W22	M	Methylated	NA
RLG00009Zm00004b01357	W22	H	Methylated	NA
RLG00009Zm00004b01357	W22	H	Methylated	NA
DTH00102Zm00004b00853	W22	L	Unmethylated	NA
DTH00102Zm00004b00853	W22	L	Unmethylated	NA
DTA00217Zm00004b00043	W22	L	Methylated	NA
DTH12393Zm00004b00095	W22	L	Methylated	NA
DTH12393Zm00004b00095	W22	L	Methylated	NA
RLC00004Zm00004b07765	W22	H	Methylated	NA
RLC00004Zm00004b07765	W22	H	Methylated	NA
RLG00001Zm00004b12404	W22	H	Methylated	NA
RLG00001Zm00004b12404	W22	H	Methylated	NA
DTC00001Zm00004b00069	W22	H	Methylated	NA
DTC00001Zm00004b00069	W22	H	Methylated	NA
RLG00008Zm00004b02195	W22	M	Methylated	Methylated
RLG00008Zm00004b02195	W22	M	Methylated	Methylated
RLG00055Zm00004b00048	W22	M	Methylated	NA
RLG00055Zm00004b00048	W22	M	Methylated	NA
DTA00076Zm00004b00012	W22	L	Methylated	NA
RLG00003Zm00004b06505	W22	M	Methylated	NA
RLG00003Zm00004b06505	W22	M	Methylated	NA
RLG00009Zm00004b01310	W22	H	Methylated	NA
RLG00009Zm00004b01310	W22	H	Methylated	NA
RLG00009Zm00004b01311	W22	H	Methylated	NA
DTH00409Zm00004b00360	W22	L	Unmethylated	NA
DTH00409Zm00004b00360	W22	L	Unmethylated	NA
DTA00073Zm00004b00019	W22	M	Methylated	NA
DTA00073Zm00004b00019	W22	M	Methylated	NA
RLG00001Zm00004b12419	W22	H	Methylated	Methylated
RLG00001Zm00004b12419	W22	H	Methylated	Methylated
RLG00001Zm00004b12420	W22	H	Unmethylated	Intermediate
RLG00001Zm00004b12420	W22	H	Unmethylated	Intermediate
RLC00367Zm00004b00014	W22	NA	Intermediate	Intermediate
[truncated: 107,810 more rows]
